# Supplementary material for: A novel approach to risk exposure and epigenetics—the use of multidimensional context to gain insights into the early origins of cardiometabolic and neurocognitive health
Source: BMC Med. 2023 Nov 27;21:466. doi: 10.1186/s12916-023-03168-z (PMC10683259; doi:10.1186/s12916-023-03168-z)
Supplement: Supplementary file 3 — Additional file 3. List of CpGs representative of gwDNAm Components 1-20. [file 12916_2023_3168_MOESM3_ESM.xlsx]

## Sheet: CpGlist
Source.Name	Name	Component	chr	pos	strand	UCSC_RefGene_Name	UCSC_RefGene_Accession	UCSC_RefGene_Group	DMR	Enhancer	HMM_Island	Regulatory_Feature_Name	Regulatory_Feature_Group	DHS
Comp1.csv	cg00003529	Comp1	chr3	149510115	-	C3orf16	NM_001144960	1stExon
Comp1.csv	cg00008629	Comp1	chr9	115093661	-	ROD1;ROD1;ROD1	NM_001163790;NM_005156;NM_001163788	Body;Body;5'UTR				9:115093506-115093751	Promoter_Associated_Cell_type_specific
Comp1.csv	cg00046899	Comp1	chr13	97777690	-					TRUE		13:97777624-97778473	Unclassified_Cell_type_specific
Comp1.csv	cg00050482	Comp1	chr16	73207213	+					TRUE	16:71764708-71764843	16:73206087-73208073	Unclassified_Cell_type_specific
Comp1.csv	cg00066554	Comp1	chr1	160385636	+	VANGL2	NM_020335	Body			1:158652225-158652520
Comp1.csv	cg00083042	Comp1	chr10	30404617	-
Comp1.csv	cg00088688	Comp1	chr6	167560504	+					TRUE	6:167480309-167480792
Comp1.csv	cg00098162	Comp1	chr10	90619573	-
Comp1.csv	cg00156551	Comp1	chr8	1780324	+	ARHGEF10	NM_014629	5'UTR			8:1767649-1767809			TRUE
Comp1.csv	cg00223867	Comp1	chr8	86087386	-
Comp1.csv	cg00239915	Comp1	chr7	157809596	-	PTPRN2;PTPRN2;PTPRN2	NM_002847;NM_130842;NM_130843	Body;Body;Body	RDMR	TRUE
Comp1.csv	cg00244776	Comp1	chr6	30883192	+	VARS2;VARS2;VARS2	NM_020442;NM_001167733;NM_001167734	Body;5'UTR;Body		TRUE		6:30883023-30883686	Promoter_Associated
Comp1.csv	cg00260911	Comp1	chr2	239509305	-						2:239174027-239174081
Comp1.csv	cg00302979	Comp1	chr4	124261820	-					TRUE				TRUE
Comp1.csv	cg00318322	Comp1	chr16	67708822	+	GFOD2;GFOD2	NM_030819;NR_027398	3'UTR;Body
Comp1.csv	cg00321115	Comp1	chr13	28942568	+	FLT1;FLT1	NM_002019;NM_001160030	Body;3'UTR
Comp1.csv	cg00344801	Comp1	chr22	46685728	-	TTC38	NM_017931	Body			22:45064084-45064393
Comp1.csv	cg00352027	Comp1	chr10	71893159	+	AIFM2	NM_032797	TSS1500
Comp1.csv	cg00460983	Comp1	chr10	91133941	+					TRUE				TRUE
Comp1.csv	cg00469497	Comp1	chr19	40894416	-	HIPK4	NM_144685	Body
Comp1.csv	cg00483459	Comp1	chr3	46735782	-	ALS2CL	NM_147129	TSS1500				3:46734119-46735928	Promoter_Associated_Cell_type_specific	TRUE
Comp1.csv	cg00491404	Comp1	chr1	110306591	-	EPS8L3;EPS8L3;EPS8L3	NM_139053;NM_024526;NM_133181	TSS200;TSS200;TSS200
Comp1.csv	cg00534540	Comp1	chr7	157586789	-	PTPRN2;PTPRN2;PTPRN2	NM_002847;NM_130842;NM_130843	Body;Body;Body			7:157279473-157279873
Comp1.csv	cg00564212	Comp1	chr19	41098516	-	LTBP4	NM_003573	TSS1500
Comp1.csv	cg00578673	Comp1	chr1	201195213	-	IGFN1	NM_001164586	Body
Comp1.csv	cg00608548	Comp1	chr19	40972521	-	SPTBN4;BLVRB	NM_020971;NM_000713	TSS1500;TSS1500	RDMR		19:45663317-45665371
Comp1.csv	cg00623655	Comp1	chr15	81440886	-	C15orf26	NM_173528	3'UTR
Comp1.csv	cg00645664	Comp1	chr7	48493792	-	ABCA13	NM_152701	Body
Comp1.csv	cg00647040	Comp1	chr17	12634361	+	MYOCD;MYOCD;MYOCD	NM_001146313;NM_153604;NM_001146312	Body;Body;Body		TRUE
Comp1.csv	cg00670915	Comp1	chr2	101620543	-	RPL31;RPL31;RPL31	NM_001099693;NM_001098577;NM_000993	Body;Body;Body		TRUE
Comp1.csv	cg00684116	Comp1	chr15	101094461	+						15:98911653-98916980
Comp1.csv	cg00688802	Comp1	chr2	227861715	+	RHBDD1;RHBDD1	NM_001167608;NM_032276	3'UTR;3'UTR
Comp1.csv	cg00693240	Comp1	chr16	4684507	-	MGRN1;MGRN1;MGRN1;MGRN1	NM_015246;NM_001142291;NM_001142290;NM_001142289	Body;Body;Body;Body			16:4624438-4624823
Comp1.csv	cg00729039	Comp1	chr7	148722798	-	PDIA4	NM_004911	Body
Comp1.csv	cg00753248	Comp1	chr15	96891777	-				RDMR
Comp1.csv	cg00831276	Comp1	chr14	94251965	-	PRIMA1	NM_178013	Body	CDMR
Comp1.csv	cg00834923	Comp1	chr16	85393998	+									TRUE
Comp1.csv	cg00845956	Comp1	chr19	33214444	+	TDRD12	NM_001110822	Body
Comp1.csv	cg00866054	Comp1	chr6	33142284	+	COL11A2;COL11A2;COL11A2	NM_080679;NM_080681;NM_080680	Body;Body;Body
Comp1.csv	cg00892999	Comp1	chr4	892055	-	GAK	NM_005255	Body			4:881971-882056
Comp1.csv	cg00907604	Comp1	chr22	32338241	+	C22orf24	NM_015372	5'UTR
Comp1.csv	cg00922143	Comp1	chr19	3207921	-	NCLN	NM_020170	3'UTR			19:3158650-3159115
Comp1.csv	cg00978203	Comp1	chr1	26096954	-	MAN1C1	NM_020379	Body
Comp1.csv	cg01004762	Comp1	chr9	34956991	-	KIAA1045	NM_015297	TSS1500
Comp1.csv	cg01020368	Comp1	chr2	205070149	+					TRUE
Comp1.csv	cg01032398	Comp1	chr19	45408121	+	APOE	NM_000041	TSS1500
Comp1.csv	cg01042637	Comp1	chr3	130743723	-	ASTE1	NM_014065	Body
Comp1.csv	cg01075002	Comp1	chr6	155450882	+	TIAM2	NM_012454	Body			6:155492472-155492750
Comp1.csv	cg01079840	Comp1	chr6	30520405	+	GNL1	NM_005275	Body
Comp1.csv	cg01081930	Comp1	chr1	92284280	+	TGFBR3	NM_003243	Body		TRUE
Comp1.csv	cg01091079	Comp1	chr12	34455326	+						12:34346426-34346812
Comp1.csv	cg01099024	Comp1	chr14	70347833	-	SMOC1;SMOC1	NM_001034852;NM_022137	Body;Body	RDMR
Comp1.csv	cg01104425	Comp1	chr1	25249494	+	RUNX3;RUNX3	NM_001031680;NM_004350	Body;Body				1:25249384-25249585	Promoter_Associated_Cell_type_specific
Comp1.csv	cg01105427	Comp1	chr4	8593507	-	CPZ;CPZ;CPZ	NM_001014448;NM_003652;NM_001014447	TSS1500;TSS1500;TSS1500
Comp1.csv	cg01115569	Comp1	chr7	155436277	-	RBM33	NM_053043	TSS1500
Comp1.csv	cg01182455	Comp1	chr9	131313189	-					TRUE		9:131312649-131313255	Unclassified_Cell_type_specific
Comp1.csv	cg01255329	Comp1	chr4	3512459	+						4:3482165-3482406	4:3512308-3512467	Gene_Associated_Cell_type_specific
Comp1.csv	cg01268763	Comp1	chr14	53618419	-	DDHD1;DDHD1;DDHD1	NM_001160147;NM_030637;NM_001160148	Body;Body;Body			14:52688161-52688216	14:53618077-53619311	Promoter_Associated
Comp1.csv	cg01284192	Comp1	chr15	99500473	-	IGF1R	NM_000875	Body			15:97317709-97318239
Comp1.csv	cg01291375	Comp1	chr6	170753313	-
Comp1.csv	cg01333080	Comp1	chr3	183994568	+	ECE2;ECE2;ECE2;ECE2	NM_001100120;NM_001037324;NM_014693;NM_001100121	Body;Body;Body;Body
Comp1.csv	cg01356115	Comp1	chr16	1614807	+	IFT140	NM_014714	Body			16:1554751-1555078	16:1614326-1614877	Unclassified_Cell_type_specific
Comp1.csv	cg01360628	Comp1	chr3	89156118	+	EPHA3;EPHA3	NM_182644;NM_005233	TSS1500;TSS1500	RDMR
Comp1.csv	cg01370575	Comp1	chr15	74914482	-	CLK3;CLK3	NM_001130028;NM_003992	Body;Body			15:72701405-72701608	15:74912894-74914643	Gene_Associated
Comp1.csv	cg01375248	Comp1	chr3	142724451	+	SR140	NM_001080415	Body
Comp1.csv	cg01381934	Comp1	chr3	52529064	+	STAB1	NM_015136	TSS1500		TRUE				TRUE
Comp1.csv	cg01385708	Comp1	chr16	4373570	-					TRUE
Comp1.csv	cg01422467	Comp1	chr4	103998289	-	NHEDC2	NM_178833	TSS200				4:103996805-103998533	Promoter_Associated
Comp1.csv	cg01426475	Comp1	chr7	22397832	+	RAPGEF5	NM_012294	TSS1500
Comp1.csv	cg01481569	Comp1	chr12	29673649	-	TMTC1	NM_175861	Body
Comp1.csv	cg01497747	Comp1	chr11	130079200	-	ST14	NM_021978	Body			11:129584217-129584973
Comp1.csv	cg01514538	Comp1	chr1	2980380	+	FLJ42875	NR_015440	Body			1:2968766-2970687
Comp1.csv	cg01528349	Comp1	chr12	71030996	-	PTPRB	NM_001109754	Body
Comp1.csv	cg01534707	Comp1	chr3	57130436	-	IL17RD	NM_017563	Body
Comp1.csv	cg01540102	Comp1	chr16	57506038	+	DOK4	NM_018110	3'UTR		TRUE		16:57506029-57506162	Gene_Associated_Cell_type_specific
Comp1.csv	cg01568347	Comp1	chr1	26488053	+	GRRP1	NM_024869	Body			1:26360481-26361415	1:26487989-26489251	Unclassified_Cell_type_specific	TRUE
Comp1.csv	cg01598144	Comp1	chr2	21856440	-					TRUE
Comp1.csv	cg01618535	Comp1	chr21	40124848	-	NCRNA00114;NCRNA00114;NCRNA00114	NR_027067;NR_027065;NR_027066	TSS1500;Body;Body
Comp1.csv	cg01627597	Comp1	chr2	26927436	-	KCNK3	NM_002246	Body						TRUE
Comp1.csv	cg01634388	Comp1	chr4	129405035	-					TRUE
Comp1.csv	cg01645995	Comp1	chr7	92836152	-	HEPACAM2;HEPACAM2	NM_198151;NM_001039372	Body;Body
Comp1.csv	cg01704198	Comp1	chr3	33757893	+	CLASP2	NM_015097	Body	RDMR
Comp1.csv	cg01715177	Comp1	chr3	14555354	+	GRIP2	NM_001080423	Body
Comp1.csv	cg01731783	Comp1	chr14	74211788	-	C14orf43;C14orf43	NM_001043318;NM_194278	5'UTR;5'UTR		TRUE
Comp1.csv	cg01735277	Comp1	chr15	75077691	-	CSK;CSK	NM_004383;NM_001127190	5'UTR;5'UTR				15:75077297-75077814	Promoter_Associated
Comp1.csv	cg01775274	Comp1	chr21	47811199	-	PCNT	NM_006031	Body
Comp1.csv	cg01959640	Comp1	chr17	37884099	+	ERBB2;ERBB2	NM_001005862;NM_004448	Body;Body				17:37884093-37884305	Gene_Associated_Cell_type_specific
Comp1.csv	cg01959873	Comp1	chr1	41222471	-	NFYC;MIR30C1;NFYC;NFYC;NFYC;NFYC	NM_001142589;NR_029833;NM_014223;NM_001142587;NM_001142588;NM_001142590	Body;TSS1500;Body;Body;Body;Body
Comp1.csv	cg01966117	Comp1	chr3	52528714	+	STAB1	NM_015136	TSS1500		TRUE				TRUE
Comp1.csv	cg01970904	Comp1	chr2	172014013	-	TLK1;TLK1	NM_012290;NM_001136554	Body;5'UTR				2:172013994-172014272	Promoter_Associated_Cell_type_specific
Comp1.csv	cg02009358	Comp1	chr3	29869747	-	RBMS3;RBMS3;RBMS3	NM_001003792;NM_001003793;NM_014483	Body;Body;Body		TRUE
Comp1.csv	cg02010532	Comp1	chr15	66416623	+	MEGF11	NM_032445	Body
Comp1.csv	cg02022519	Comp1	chr11	115830067	+						11:115335022-115335294
Comp1.csv	cg02039956	Comp1	chr3	47321361	+	KIF9;KIF9;KIF9	NM_001134878;NM_022342;NM_182902	5'UTR;5'UTR;5'UTR
Comp1.csv	cg02127689	Comp1	chr6	5849049	-
Comp1.csv	cg02149899	Comp1	chr11	75993521	+					TRUE
Comp1.csv	cg02173030	Comp1	chr10	134041506	-	STK32C	NM_173575	Body
Comp1.csv	cg02175321	Comp1	chr11	103930844	+	PDGFD;PDGFD	NM_025208;NM_033135	Body;Body		TRUE
Comp1.csv	cg02196805	Comp1	chr5	131409637	+	CSF2	NM_000758	1stExon
Comp1.csv	cg02201898	Comp1	chr14	103376914	+						14:102446635-102446907
Comp1.csv	cg02239258	Comp1	chr8	8241752	+
Comp1.csv	cg02240030	Comp1	chr7	2089880	+	MAD1L1;MAD1L1;MAD1L1	NM_003550;NM_001013837;NM_001013836	Body;Body;Body
Comp1.csv	cg02267756	Comp1	chr20	42194649	-	SGK2;SGK2	NM_170693;NM_016276	5'UTR;TSS200
Comp1.csv	cg02281493	Comp1	chr10	67086005	-					TRUE
Comp1.csv	cg02307681	Comp1	chr16	1589378	+	IFT140;TMEM204	NM_014714;NM_024600	Body;Body				16:1589144-1589465	Unclassified_Cell_type_specific	TRUE
Comp1.csv	cg02345399	Comp1	chr11	65195039	+							11:65194498-65195147	Promoter_Associated
Comp1.csv	cg02435538	Comp1	chr7	75507337	+	RHBDD2;RHBDD2	NM_001040457;NM_001040456	TSS1500;TSS1500
Comp1.csv	cg02449975	Comp1	chr1	165571280	-							1:165570780-165571329	Unclassified
Comp1.csv	cg02473460	Comp1	chr8	93074521	-	RUNX1T1;RUNX1T1;RUNX1T1	NM_004349;NM_175634;NM_175635	Body;Body;5'UTR		TRUE
Comp1.csv	cg02525597	Comp1	chr16	10976835	-	CIITA	NM_000246	Body
Comp1.csv	cg02547054	Comp1	chr12	48296637	-	VDR;VDR	NM_000376;NM_001017535	5'UTR;5'UTR		TRUE
Comp1.csv	cg02562544	Comp1	chr1	53543138	-	PODN	NM_153703	Body
Comp1.csv	cg02566863	Comp1	chr2	85130818	-
Comp1.csv	cg02586212	Comp1	chr1	192544902	-	RGS1;RGS1	NM_002922;NM_002922	1stExon;5'UTR				1:192544627-192544908	Promoter_Associated
Comp1.csv	cg02602489	Comp1	chr11	75150662	+	GDPD5	NM_030792	Body		TRUE		11:75150588-75150692	Unclassified_Cell_type_specific
Comp1.csv	cg02660277	Comp1	chr7	157438616	+	PTPRN2;PTPRN2;PTPRN2	NM_002847;NM_130842;NM_130843	Body;Body;Body
Comp1.csv	cg02749843	Comp1	chr22	19712623	-						22:18092623-18095311
Comp1.csv	cg02760280	Comp1	chr1	21993555	-	RAP1GAP;RAP1GAP	NM_002885;NM_001145657	5'UTR;5'UTR		TRUE
Comp1.csv	cg02832224	Comp1	chr1	54825291	+	SSBP3;SSBP3;SSBP3	NM_001009955;NM_018070;NM_145716	Body;Body;Body
Comp1.csv	cg02847703	Comp1	chr4	75718624	-	BTC	NM_001729	Body		TRUE
Comp1.csv	cg02861504	Comp1	chr1	207144367	-	FCAMR;FCAMR;FCAMR;FCAMR	NM_032029;NM_001170631;NM_001122979;NM_001122980	TSS1500;TSS1500;TSS1500;TSS1500
Comp1.csv	cg02869156	Comp1	chr11	34536522	-	ELF5	NM_001422	TSS1500
Comp1.csv	cg02939139	Comp1	chr12	113574204	-	RASAL1	NM_004658	TSS200				12:113573029-113574406	Promoter_Associated_Cell_type_specific	TRUE
Comp1.csv	cg02973883	Comp1	chr14	73392314	+	DCAF4;DCAF4;DCAF4;DCAF4;DCAF4	NM_001163509;NM_181341;NM_015604;NM_001163508;NM_181340	TSS1500;TSS1500;TSS1500;TSS1500;TSS1500			14:72461897-72462207
Comp1.csv	cg02978139	Comp1	chr4	20730493	+	KCNIP4;KCNIP4;KCNIP4;KCNIP4;KCNIP4;KCNIP4	NM_025221;NM_147181;NM_147183;NM_001035004;NM_147182;NM_001035003	3'UTR;3'UTR;3'UTR;3'UTR;3'UTR;3'UTR
Comp1.csv	cg03014427	Comp1	chr14	45552678	-	PRPF39	NM_017922	TSS1500				14:45552476-45553858	Promoter_Associated
Comp1.csv	cg03035162	Comp1	chr14	22993190	+
Comp1.csv	cg03048187	Comp1	chr7	100883380	-	FIS1	NM_016068	Body			7:100670100-100670273
Comp1.csv	cg03064626	Comp1	chr2	61778147	+					TRUE
Comp1.csv	cg03098629	Comp1	chr20	5930160	-	MCM8;TRMT6;MCM8	NM_032485;NM_015939;NM_182802	TSS1500;Body;TSS1500
Comp1.csv	cg03105159	Comp1	chr2	291062	+						2:281062-281170
Comp1.csv	cg03133097	Comp1	chr16	81579400	+	CMIP;CMIP	NM_030629;NM_198390	Body;Body		TRUE	16:80136732-80137135
Comp1.csv	cg03145767	Comp1	chr18	54325624	+	WDR7;WDR7	NM_015285;NM_052834	5'UTR;5'UTR
Comp1.csv	cg03148503	Comp1	chr18	10588980	-
Comp1.csv	cg03183058	Comp1	chr18	19747224	+				RDMR		18:18001094-18001350	18:19747136-19747266	Unclassified_Cell_type_specific
Comp1.csv	cg03189479	Comp1	chr6	68598701	+						6:68655359-68655423
Comp1.csv	cg03235788	Comp1	chr10	82192482	+	C10orf58;C10orf58	NM_032333;NR_024572	3'UTR;Body
Comp1.csv	cg03254465	Comp1	chr1	3240227	-	PRDM16;PRDM16	NM_022114;NM_199454	Body;Body			1:3229442-3230111
Comp1.csv	cg03260166	Comp1	chr20	37059717	+	LOC388796;LOC388796;SNORA71C	NR_027241;NR_015366;NR_003017	Body;Body;TSS1500
Comp1.csv	cg03293206	Comp1	chr16	46603015	+	ANKRD26P1	NR_026556	TSS200			16:45160178-45161124
Comp1.csv	cg03369196	Comp1	chr3	9771984	-	BRPF1;BRPF1	NM_004634;NM_001003694	TSS1500;TSS1500
Comp1.csv	cg03386791	Comp1	chr16	1267474	+	CACNA1H;CACNA1H	NM_021098;NM_001005407	Body;Body			16:1207108-1208553
Comp1.csv	cg03421353	Comp1	chr5	141735977	+
Comp1.csv	cg03431738	Comp1	chr21	40031295	+	ERG;ERG	NM_001136154;NM_004449	5'UTR;5'UTR
Comp1.csv	cg03471346	Comp1	chr1	179112077	-	ABL2;ABL2;ABL2;ABL2;ABL2;ABL2;ABL2;ABL2;ABL2	NM_001168238;NM_005158;NM_001136001;NM_001136000;NM_001168237;NM_001168239;NM_001100108;NM_001168236;NM_007314	Body;1stExon;Body;1stExon;Body;1stExon;1stExon;Body;Body						TRUE
Comp1.csv	cg03476864	Comp1	chr7	157612081	+	PTPRN2;PTPRN2;PTPRN2	NM_002847;NM_130842;NM_130843	Body;Body;Body			7:157304836-157305051
Comp1.csv	cg03488456	Comp1	chr16	29706275	+	QPRT	NM_014298	Body			16:29613700-29613954
Comp1.csv	cg03518533	Comp1	chr7	1789648	+					TRUE	7:1756092-1756231			TRUE
Comp1.csv	cg03536664	Comp1	chr3	48636487	-	UQCRC1	NM_003365	3'UTR		TRUE				TRUE
Comp1.csv	cg03626024	Comp1	chr12	108524345	+	WSCD2	NM_014653	5'UTR
Comp1.csv	cg03636488	Comp1	chr12	132551127	-	EP400	NM_015409	Body			12:131117009-131117116	12:132550548-132551394	Gene_Associated
Comp1.csv	cg03662254	Comp1	chr5	645316	-	CEP72	NM_018140	Body			5:698149-698385
Comp1.csv	cg03669394	Comp1	chr16	75685254	+	TERF2IP	NM_018975	Body
Comp1.csv	cg03703997	Comp1	chr7	45999082	-
Comp1.csv	cg03820779	Comp1	chr11	2573972	+	KCNQ1;KCNQ1	NM_000218;NM_181798	Body;Body			11:2530498-2530666
Comp1.csv	cg03903846	Comp1	chr6	108877838	-					TRUE
Comp1.csv	cg03922648	Comp1	chr12	10607364	-	KLRC1;KLRC1;KLRC1;KLRC1	NM_007328;NM_213657;NM_002259;NM_213658	TSS1500;TSS200;TSS1500;TSS200
Comp1.csv	cg03956353	Comp1	chr1	110306642	+	EPS8L3;EPS8L3;EPS8L3	NM_139053;NM_024526;NM_133181	TSS200;TSS200;TSS200
Comp1.csv	cg03969902	Comp1	chr1	2980546	+	FLJ42875	NR_015440	Body			1:2968766-2970687
Comp1.csv	cg03983740	Comp1	chr10	85049656	+					TRUE
Comp1.csv	cg03992168	Comp1	chr5	574244	-						5:627112-627275
Comp1.csv	cg04023526	Comp1	chr11	76371932	-	LRRC32;LRRC32	NM_001128922;NM_005512	Body;Body			11:76049490-76049777
Comp1.csv	cg04023641	Comp1	chr6	128842405	-	PTPRK;PTPRK	NM_001135648;NM_002844	TSS1500;TSS1500
Comp1.csv	cg04070601	Comp1	chr12	50067887	-	FMNL3;FMNL3	NM_198900;NM_175736	Body;Body		TRUE		12:50067819-50068081	Promoter_Associated	TRUE
Comp1.csv	cg04070737	Comp1	chr10	122823404	+				DMR
Comp1.csv	cg04093633	Comp1	chr15	82469848	-	EFTUD1;EFTUD1	NM_001040610;NM_024580	Body;Body		TRUE
Comp1.csv	cg04100124	Comp1	chr10	69611755	+
Comp1.csv	cg04136185	Comp1	chr5	565937	+						5:614827-618967			TRUE
Comp1.csv	cg04138046	Comp1	chr5	112608004	-	MCC;MCC	NM_002387;NM_001085377	Body;Body		TRUE
Comp1.csv	cg04141261	Comp1	chr12	125308274	-	SCARB1;SCARB1	NM_001082959;NM_005505	Body;Body		TRUE	12:123874081-123874250
Comp1.csv	cg04156896	Comp1	chr1	40419793	-	MFSD2A;MFSD2A	NM_032793;NM_001136493	TSS1500;TSS1500				1:40419720-40420183	Unclassified_Cell_type_specific
Comp1.csv	cg04161294	Comp1	chr8	102570503	-	GRHL2	NM_024915	Body			8:102639630-102639685
Comp1.csv	cg04198139	Comp1	chr7	157234129	-						7:156926628-156929188
Comp1.csv	cg04230073	Comp1	chr11	76755547	+
Comp1.csv	cg04283000	Comp1	chr13	113472466	-	ATP11A;ATP11A	NM_015205;NM_032189	Body;Body			13:112520437-112520669
Comp1.csv	cg04286438	Comp1	chr8	144898672	+	PUF60;PUF60;SCRIB;SCRIB;PUF60	NM_001136033;NM_014281;NM_015356;NM_182706;NM_078480	3'UTR;3'UTR;TSS1500;TSS1500;3'UTR			8:144969285-144971023
Comp1.csv	cg04299808	Comp1	chr16	11770053	-	SNN	NM_003498	Body			16:11677192-11677834
Comp1.csv	cg04329088	Comp1	chr2	236283198	+						2:235947825-235948013
Comp1.csv	cg04352404	Comp1	chr11	134771660	-					TRUE
Comp1.csv	cg04377850	Comp1	chr16	88677643	-	ZC3H18	NM_144604	Body		TRUE	16:87205140-87205397
Comp1.csv	cg04389533	Comp1	chr11	34448185	-					TRUE
Comp1.csv	cg04397884	Comp1	chr14	56666067	+	PELI2	NM_021255	Body		TRUE				TRUE
Comp1.csv	cg04456754	Comp1	chr6	4459669	-					TRUE				TRUE
Comp1.csv	cg04498913	Comp1	chr7	1135747	+	C7orf50;C7orf50;C7orf50	NM_001134395;NM_032350;NM_001134396	Body;Body;Body			7:1101716-1103538
Comp1.csv	cg04500986	Comp1	chr1	6526531	-	TNFRSF25;PLEKHG5;TNFRSF25;PLEKHG5;PLEKHG5;TNFRSF25;PLEKHG5;TNFRSF25;TNFRSF25;PLEKHG5;TNFRSF25	NM_148966;NM_001042663;NM_148965;NM_001042665;NM_001042664;NM_003790;NM_198681;NM_148970;NM_001039664;NM_020631;NM_148967	TSS1500;3'UTR;TSS1500;3'UTR;3'UTR;TSS1500;3'UTR;TSS1500;TSS1500;3'UTR;TSS1500						TRUE
Comp1.csv	cg04503912	Comp1	chr4	88529516	+	DSPP	NM_014208	TSS200
Comp1.csv	cg04522984	Comp1	chr4	114238277	-	ANK2;ANK2;ANK2	NM_001148;NM_001127493;NM_020977	Body;Body;Body
Comp1.csv	cg04543077	Comp1	chr16	2879544	-	ZG16B	NM_145252	TSS1500
Comp1.csv	cg04548956	Comp1	chr11	75298463	-	MAP6	NM_033063	Body
Comp1.csv	cg04563863	Comp1	chr19	1158119	+	SBNO2	NM_014963	5'UTR			19:1107495-1110174
Comp1.csv	cg04589521	Comp1	chr2	239890141	-
Comp1.csv	cg04622200	Comp1	chr15	100654734	+	ADAMTS17	NM_139057	Body			15:98472257-98472331			TRUE
Comp1.csv	cg04705429	Comp1	chr10	6278866	-						10:6318370-6319170
Comp1.csv	cg04717802	Comp1	chr22	42394638	+	WBP2NL	NM_152613	TSS200			22:40724561-40725201	22:42394153-42395460	Promoter_Associated	TRUE
Comp1.csv	cg04718702	Comp1	chr14	93020195	-	RIN3	NM_024832	Body		TRUE
Comp1.csv	cg04724866	Comp1	chr1	28504680	-	PTAFR;PTAFR;PTAFR;PTAFR	NM_001164723;NM_000952;NM_001164721;NM_001164722	TSS1500;TSS1500;5'UTR;5'UTR
Comp1.csv	cg04732193	Comp1	chr1	209858581	-	HSD11B1	NM_181755	TSS1500
Comp1.csv	cg04739200	Comp1	chr6	135517046	+	MYB;MYB;MYB;MYB;MYB;MYB;MYB;MYB	NM_005375;NM_001161657;NM_001161659;NM_001161658;NM_001130173;NM_001161660;NM_001161656;NM_001130172	Body;Body;Body;Body;Body;Body;Body;Body
Comp1.csv	cg04759112	Comp1	chr16	81663392	-	CMIP;CMIP	NM_030629;NM_198390	Body;Body			16:80220746-80220953
Comp1.csv	cg04784635	Comp1	chr10	116097581	-	AFAP1L2;AFAP1L2	NM_032550;NM_001001936	Body;Body		TRUE		10:116097403-116097660	Unclassified_Cell_type_specific
Comp1.csv	cg04874562	Comp1	chr11	5462540	+	OR51I1	NM_001005288	1stExon
Comp1.csv	cg04907738	Comp1	chr10	13425688	+					TRUE	10:13465596-13465695
Comp1.csv	cg04953238	Comp1	chr2	153196858	+	FMNL2	NM_052905	Body
Comp1.csv	cg04976254	Comp1	chr14	54833222	-					TRUE		14:54833185-54834313	Unclassified
Comp1.csv	cg04984039	Comp1	chr7	54901239	+						7:54868309-54868751
Comp1.csv	cg04985661	Comp1	chr6	12717192	-	PHACTR1	NM_030948	TSS1500
Comp1.csv	cg04988694	Comp1	chr17	80889053	-	TBCD	NM_005993	Body			17:78481214-78483100
Comp1.csv	cg05024762	Comp1	chr10	104472143	-	ARL3	NM_004311	Body				10:104472108-104472144	Unclassified_Cell_type_specific
Comp1.csv	cg05046020	Comp1	chr1	158148523	-	CD1D	NM_001766	TSS1500
Comp1.csv	cg05052463	Comp1	chr4	153274105	-	FBXW7;FBXW7;FBXW7;FBXW7	NM_001013415;NM_033632;NM_018315;NM_018315	Body;Body;1stExon;5'UTR				4:153274102-153274140	Unclassified_Cell_type_specific
Comp1.csv	cg05106502	Comp1	chr17	46506947	+	SKAP1;SKAP1	NM_003726;NM_001075099	Body;Body		TRUE		17:46506343-46508297	Promoter_Associated_Cell_type_specific
Comp1.csv	cg05112070	Comp1	chr10	79561476	+	DLG5	NM_004747	Body		TRUE
Comp1.csv	cg05200250	Comp1	chr16	75264574	+	BCAR1;BCAR1;BCAR1;BCAR1;BCAR1;BCAR1;BCAR1;BCAR1;BCAR1	NM_001170718;NM_001170719;NM_001170721;NM_001170715;NM_001170720;NM_014567;NM_001170714;NM_001170716;NM_001170717	Body;Body;Body;Body;Body;Body;Body;Body;Body				16:75264476-75264663	Unclassified_Cell_type_specific
Comp1.csv	cg05201300	Comp1	chr5	172443740	+	ATP6V0E1	NM_003945	Body		TRUE
Comp1.csv	cg05246530	Comp1	chr16	70441937	+	ST3GAL2	NM_006927	5'UTR		TRUE		16:70441843-70442011	Unclassified_Cell_type_specific
Comp1.csv	cg05296188	Comp1	chr6	108166601	+
Comp1.csv	cg05350315	Comp1	chr1	32716961	-	LCK;LCK	NM_005356;NM_005356	5'UTR;1stExon				1:32716484-32717207	Promoter_Associated
Comp1.csv	cg05389236	Comp1	chr6	36635087	-					TRUE		6:36634863-36635164	Unclassified_Cell_type_specific	TRUE
Comp1.csv	cg05405389	Comp1	chr11	84386472	-	DLG2;DLG2	NM_001142699;NM_001364	Body;Body		TRUE
Comp1.csv	cg05415936	Comp1	chr7	43665740	+	STK17A	NM_004760	3'UTR		TRUE
Comp1.csv	cg05418915	Comp1	chr2	196426178	+					TRUE		2:196426040-196426353	Unclassified_Cell_type_specific	TRUE
Comp1.csv	cg05425833	Comp1	chr13	62245115	+						13:61143092-61143406
Comp1.csv	cg05437648	Comp1	chr3	43778670	-					TRUE
Comp1.csv	cg05459750	Comp1	chr8	492091	+	C8orf42	NM_175075	Body
Comp1.csv	cg05471949	Comp1	chr11	129788543	-	PRDM10;PRDM10;PRDM10;PRDM10	NM_199438;NM_199437;NM_020228;NM_199439	Body;Body;Body;Body			11:129293652-129293758
Comp1.csv	cg05620648	Comp1	chr12	19308364	-	PLEKHA5;PLEKHA5	NM_019012;NR_026568	Body;Body		TRUE
Comp1.csv	cg05631194	Comp1	chr6	31146417	-	PSORS1C3	NR_026816	TSS1500
Comp1.csv	cg05683739	Comp1	chr6	32978775	+	HLA-DOA	NM_002119	TSS1500
Comp1.csv	cg05705140	Comp1	chr2	242945114	+							2:242944981-242945439	Unclassified_Cell_type_specific
Comp1.csv	cg05715422	Comp1	chr12	132982756	-						12:131492750-131492872	12:132982682-132983058	Unclassified_Cell_type_specific
Comp1.csv	cg05730975	Comp1	chr2	214992482	+	SPAG16	NM_024532	Body		TRUE
Comp1.csv	cg05754377	Comp1	chr7	36124944	-						7:36091310-36091489
Comp1.csv	cg05787035	Comp1	chr1	202171635	+	LGR6;LGR6	NM_001017403;NM_021636	Body;TSS1500
Comp1.csv	cg05822335	Comp1	chr1	171179875	-	FMO2	NM_001460	3'UTR
Comp1.csv	cg05834036	Comp1	chr4	55063893	-					TRUE
Comp1.csv	cg05851442	Comp1	chr7	27153212	-	HOXA3;HOXA3;HOXA3	NM_153631;NM_030661;NM_153632	5'UTR;5'UTR;5'UTR			7:27119621-27120312			TRUE
Comp1.csv	cg05872609	Comp1	chr4	184930905	+	STOX2	NM_020225	Body			4:185167877-185168141
Comp1.csv	cg05872835	Comp1	chr6	75796125	+	COL12A1;COL12A1	NM_080645;NM_004370	3'UTR;3'UTR	CDMR
Comp1.csv	cg05911136	Comp1	chr5	177824	+	PLEKHG4B	NM_052909	Body
Comp1.csv	cg05936300	Comp1	chr1	3574704	-	TP73	NM_005427	5'UTR			1:3564564-3565010
Comp1.csv	cg05987309	Comp1	chr2	64820662	-					TRUE
Comp1.csv	cg06008295	Comp1	chr8	103821815	+
Comp1.csv	cg06021552	Comp1	chr20	30432308	-	FOXS1;FOXS1	NM_004118;NM_004118	3'UTR;1stExon
Comp1.csv	cg06027927	Comp1	chr5	50259733	-						5:50295323-50295830
Comp1.csv	cg06033859	Comp1	chr13	113947686	+
Comp1.csv	cg06108254	Comp1	chr2	72830705	-	EXOC6B	NM_015189	Body		TRUE
Comp1.csv	cg06121167	Comp1	chr6	32796547	-	TAP2;TAP2	NM_000544;NM_018833	3'UTR;Body
Comp1.csv	cg06168950	Comp1	chr3	154737057	+					TRUE
Comp1.csv	cg06213763	Comp1	chr1	220543397	-					TRUE				TRUE
Comp1.csv	cg06258549	Comp1	chr1	3274631	-	PRDM16;PRDM16	NM_022114;NM_199454	Body;Body
Comp1.csv	cg06315217	Comp1	chr6	1629850	+	GMDS	NM_001500	Body			6:1574849-1575104
Comp1.csv	cg06317173	Comp1	chr6	30107366	+	TRIM40	NM_138700	Body
Comp1.csv	cg06359632	Comp1	chr11	15960510	+							11:15960507-15960605	Unclassified_Cell_type_specific
Comp1.csv	cg06382559	Comp1	chr10	102896640	-	TLX1	NM_005521	Body			10:102885648-102886655
Comp1.csv	cg06382770	Comp1	chr12	95624796	+	VEZT	NM_017599	Body		TRUE
Comp1.csv	cg06407137	Comp1	chr17	72527515	+	CD300LB	NM_174892	1stExon
Comp1.csv	cg06582512	Comp1	chr12	47629311	-	FAM113B	NM_138371	Body			12:45915248-45916046
Comp1.csv	cg06588802	Comp1	chr2	8422236	+						2:8339652-8339784
Comp1.csv	cg06655216	Comp1	chr12	89619329	+					TRUE		12:89618920-89619560	Unclassified
Comp1.csv	cg06693505	Comp1	chr8	141057453	-	TRAPPC9;TRAPPC9	NM_001160372;NM_031466	Body;Body			8:141126511-141126703			TRUE
Comp1.csv	cg06740142	Comp1	chr17	47583281	+	NGFR	NM_002507	Body
Comp1.csv	cg06779248	Comp1	chr7	95458266	-	DYNC1I1;DYNC1I1;DYNC1I1	NM_001135557;NM_004411;NM_001135556	Body;Body;Body		TRUE
Comp1.csv	cg06781608	Comp1	chr7	157361040	+	PTPRN2;PTPRN2;PTPRN2	NM_002847;NM_130842;NM_130843	Body;Body;Body			7:157053695-157053802	7:157360891-157362762	Unclassified_Cell_type_specific
Comp1.csv	cg06785429	Comp1	chr3	182699414	-	DCUN1D1	NM_020640	TSS1500
Comp1.csv	cg06833656	Comp1	chr17	80845752	-	TBCD	NM_005993	Body			17:78438815-78439042
Comp1.csv	cg06850660	Comp1	chr12	53902829	+	NPFF	NM_003717	TSS1500
Comp1.csv	cg06883544	Comp1	chr14	77732283	-	NGB;MIR1260	NM_021257;NR_031661	3'UTR;TSS1500
Comp1.csv	cg06929449	Comp1	chr16	199414	-					TRUE
Comp1.csv	cg06958964	Comp1	chr10	45494806	-	C10orf25;ZNF22	NM_001039380;NM_006963	3'UTR;TSS1500
Comp1.csv	cg06980768	Comp1	chr1	179324199	-	SOAT1	NM_003101	3'UTR
Comp1.csv	cg06983765	Comp1	chr8	1365906	+						8:1353066-1353328
Comp1.csv	cg07086224	Comp1	chr2	38191377	+	FAM82A1;FAM82A1;FAM82A1;FAM82A1	NM_001170793;NM_001170791;NM_001170792;NM_144713	Body;Body;Body;Body			2:38044536-38044882
Comp1.csv	cg07091781	Comp1	chr1	165415157	-	RXRG;RXRG	NM_006917;NM_001009598	TSS1500;TSS1500
Comp1.csv	cg07121517	Comp1	chr1	44823435	+
Comp1.csv	cg07128846	Comp1	chr3	116476085	-					TRUE
Comp1.csv	cg07144560	Comp1	chr5	148865756	+					TRUE				TRUE
Comp1.csv	cg07190885	Comp1	chr14	65239487	+	SPTB;SPTB	NM_000347;NM_001024858	Body;Body			14:64309110-64309825			TRUE
Comp1.csv	cg07243548	Comp1	chr1	108231160	-	VAV3;VAV3	NM_006113;NM_001079874	Body;TSS200		TRUE
Comp1.csv	cg07269374	Comp1	chr12	66176707	+	RPSAP52	NR_026825	Body
Comp1.csv	cg07277061	Comp1	chr7	31373496	+
Comp1.csv	cg07290310	Comp1	chr3	125741734	-	SLC41A3;SLC41A3;SLC41A3;SLC41A3;SLC41A3	NM_001008485;NM_001008487;NM_017836;NM_001164475;NM_001008486	Body;Body;Body;Body;Body		TRUE
Comp1.csv	cg07292442	Comp1	chr6	32015713	+	TNXB	NM_019105	Body		TRUE		6:32015114-32017008	Unclassified
Comp1.csv	cg07316217	Comp1	chr15	26869577	+	GABRB3;GABRB3	NM_000814;NM_021912	Body;Body			15:24420629-24420797
Comp1.csv	cg07359306	Comp1	chr3	52811297	-	ITIH1;ITIH1	NM_002215;NM_001166434	TSS1500;TSS1500
Comp1.csv	cg07362258	Comp1	chr13	41109707	-						13:40007490-40007796
Comp1.csv	cg07397503	Comp1	chr13	23471764	-						13:22369764-22370284
Comp1.csv	cg07402310	Comp1	chr17	40424590	+	STAT5B	NM_012448	5'UTR				17:40424509-40425072	Unclassified_Cell_type_specific
Comp1.csv	cg07413480	Comp1	chr10	113243726	+					TRUE
Comp1.csv	cg07435331	Comp1	chr17	21178476	+
Comp1.csv	cg07485754	Comp1	chr7	116511339	+	CAPZA2	NM_006136	Body		TRUE
Comp1.csv	cg07507418	Comp1	chr6	42372284	-	TRERF1	NM_033502	5'UTR		TRUE				TRUE
Comp1.csv	cg07556629	Comp1	chr5	20648258	+					TRUE
Comp1.csv	cg07560932	Comp1	chr20	61598002	-	SLC17A9	NM_022082	Body
Comp1.csv	cg07578772	Comp1	chr3	150420821	+	FAM194A	NM_152394	Body
Comp1.csv	cg07597386	Comp1	chr1	3028338	-	PRDM16;PRDM16	NM_022114;NM_199454	Body;Body			1:3018068-3018438
Comp1.csv	cg07613391	Comp1	chr3	30708746	+	TGFBR2;TGFBR2	NM_001024847;NM_003242	Body;Body		TRUE		3:30708722-30708991	Gene_Associated_Cell_type_specific
Comp1.csv	cg07613952	Comp1	chr5	68488457	+	CENPH	NM_022909	Body
Comp1.csv	cg07618101	Comp1	chr3	160879687	+						3:162362194-162362382
Comp1.csv	cg07639020	Comp1	chr19	16126318	-	LOC126536	NR_026828	TSS200
Comp1.csv	cg07641643	Comp1	chr12	123234584	+
Comp1.csv	cg07654282	Comp1	chr7	143700925	+	OR6B1	NM_001005281	TSS200
Comp1.csv	cg07698102	Comp1	chr2	205746734	-	PARD3B;PARD3B;PARD3B	NM_152526;NM_057177;NM_205863	Body;Body;Body		TRUE
Comp1.csv	cg07733993	Comp1	chr3	156636856	+	LEKR1	NM_001004316	Body		TRUE
Comp1.csv	cg07791160	Comp1	chr4	26464698	-					TRUE
Comp1.csv	cg07815177	Comp1	chr12	76892005	+	OSBPL8;OSBPL8	NM_020841;NM_001003712	5'UTR;5'UTR		TRUE
Comp1.csv	cg07904452	Comp1	chr6	22892738	-					TRUE				TRUE
Comp1.csv	cg07920376	Comp1	chr15	60110153	-					TRUE
Comp1.csv	cg08082389	Comp1	chr14	60561405	+	C14orf135	NM_022495	5'UTR
Comp1.csv	cg08174244	Comp1	chr2	68548060	+	CNRIP1;CNRIP1	NM_015463;NM_001111101	TSS1500;TSS1500
Comp1.csv	cg08178063	Comp1	chr4	100041888	+					TRUE
Comp1.csv	cg08179353	Comp1	chr7	51050594	-					TRUE
Comp1.csv	cg08247852	Comp1	chr8	37605783	+	LOC728024;ERLIN2	NR_003671;NM_007175	TSS1500;Body				8:37605517-37605985	Promoter_Associated_Cell_type_specific
Comp1.csv	cg08259168	Comp1	chr1	78509494	+
Comp1.csv	cg08284993	Comp1	chr16	89382370	+	ANKRD11	NM_013275	Body		TRUE		16:89382000-89383708	Promoter_Associated_Cell_type_specific	TRUE
Comp1.csv	cg08289350	Comp1	chr17	74524371	-	CYGB	NM_134268	3'UTR			17:72035912-72036462	17:74523210-74524637	Promoter_Associated
Comp1.csv	cg08343101	Comp1	chr11	44933332	-	TSPAN18;TSPAN18	NM_001031730;NM_130783	Body;Body		TRUE		11:44932113-44933413	Unclassified
Comp1.csv	cg08362308	Comp1	chr16	89608209	+	SPG7	NM_003119	Body
Comp1.csv	cg08364772	Comp1	chr2	554341	+						2:544341-544387
Comp1.csv	cg08408971	Comp1	chr5	145298422	-					TRUE
Comp1.csv	cg08418872	Comp1	chr12	6442954	+	TNFRSF1A	NM_001065	Body						TRUE
Comp1.csv	cg08421910	Comp1	chr6	11771840	+	C6orf105;C6orf105	NM_032744;NM_001143948	Body;Body		TRUE	6:11879479-11879832
Comp1.csv	cg08441850	Comp1	chr17	37956902	-	IKZF3;IKZF3;IKZF3;IKZF3;IKZF3;IKZF3	NM_183228;NM_183229;NM_012481;NM_183230;NM_183231;NM_183232	Body;Body;Body;Body;Body;Body		TRUE		17:37956751-37957184	Unclassified_Cell_type_specific
Comp1.csv	cg08474164	Comp1	chr2	177503596	-						2:177211820-177211886
Comp1.csv	cg08486507	Comp1	chr16	10476488	-
Comp1.csv	cg08529295	Comp1	chr1	245132782	+	EFCAB2;EFCAB2;EFCAB2;EFCAB2;EFCAB2	NR_026588;NR_026586;NR_026587;NM_032328;NM_001143943	TSS1500;TSS1500;TSS1500;TSS1500;TSS1500
Comp1.csv	cg08530484	Comp1	chr2	220024606	-	NHEJ1	NM_024782	5'UTR	RDMR			2:220024564-220026121	Promoter_Associated
Comp1.csv	cg08536961	Comp1	chr3	130063469	-	COL29A1;COL29A1	NM_153264;NR_022012	TSS1500;TSS1500
Comp1.csv	cg08601984	Comp1	chr6	112184093	+	FYN	NM_002037	5'UTR		TRUE
Comp1.csv	cg08640361	Comp1	chr6	134494620	-	SGK1;SGK1;SGK1;SGK1	NM_001143676;NM_001143678;NM_005627;NM_001143677	Body;Body;Body;Body
Comp1.csv	cg08651937	Comp1	chr3	156530506	+	PA2G4P4	NR_003284	TSS1500		TRUE		3:156530395-156530537	Unclassified_Cell_type_specific
Comp1.csv	cg08667809	Comp1	chr10	97201948	+	SORBS1;SORBS1;SORBS1;SORBS1;SORBS1;SORBS1;SORBS1	NM_015385;NM_001034955;NM_001034954;NM_001034956;NM_001034957;NM_024991;NM_006434	5'UTR;TSS1500;TSS1500;TSS1500;TSS1500;5'UTR;TSS1500
Comp1.csv	cg08678925	Comp1	chr15	85358595	+	ALPK3	NM_020778	TSS1500
Comp1.csv	cg08691273	Comp1	chr8	144333467	+	ZFP41	NM_173832	3'UTR
Comp1.csv	cg08702745	Comp1	chr13	111138063	-	COL4A2	NM_001846	Body		TRUE
Comp1.csv	cg08710841	Comp1	chr6	30421107	+						6:30528709-30529646	6:30420915-30421864	Unclassified
Comp1.csv	cg08719380	Comp1	chr2	152830505	-	CACNB4;CACNB4;CACNB4;CACNB4	NM_000726;NM_001145798;NM_001005746;NM_001005747	Body;Body;Body;TSS200
Comp1.csv	cg08766149	Comp1	chr14	25103301	+	GZMB	NM_004131	Body
Comp1.csv	cg08929903	Comp1	chr5	118965347	-	FAM170A;FAM170A;FAM170A;FAM170A	NM_182761;NM_001163991;NM_182761;NM_001163991	1stExon;5'UTR;5'UTR;1stExon
Comp1.csv	cg08940505	Comp1	chr17	77997663	-	TBC1D16	NM_019020	5'UTR			17:75611439-75612528			TRUE
Comp1.csv	cg08967938	Comp1	chr9	139092321	-	LHX3;LHX3	NM_014564;NM_178138	Body;Body
Comp1.csv	cg09025274	Comp1	chr3	105228864	+	ALCAM	NM_001627	Body		TRUE
Comp1.csv	cg09075788	Comp1	chr13	21894211	+						13:20791140-20792589
Comp1.csv	cg09075968	Comp1	chr13	113841799	+	PCID2;PCID2;PCID2	NM_001127203;NM_018386;NM_001127202	Body;Body;Body		TRUE	13:112889688-112889801			TRUE
Comp1.csv	cg09179723	Comp1	chr6	30704955	+	FLOT1	NM_005803	Body				6:30704715-30705015	Unclassified_Cell_type_specific
Comp1.csv	cg09183124	Comp1	chr1	173092323	+					TRUE		1:173092213-173092420	Unclassified_Cell_type_specific	TRUE
Comp1.csv	cg09188978	Comp1	chr12	78227745	-	NAV3	NM_014903	Body			12:76751846-76751905
Comp1.csv	cg09208864	Comp1	chr14	91805692	-	CCDC88C	NM_001080414	Body			14:90875364-90875680
Comp1.csv	cg09223513	Comp1	chr7	4839249	+	RADIL	NM_018059	Body			7:4805763-4806449	7:4839020-4839698	Unclassified_Cell_type_specific
Comp1.csv	cg09251317	Comp1	chr14	77393865	+					TRUE		14:77392760-77393885	Unclassified
Comp1.csv	cg09260072	Comp1	chr1	95286150	+	SLC44A3;SLC44A3;SLC44A3	NM_152369;NM_152369;NM_001114106	5'UTR;1stExon;Body			1:95058119-95058907			TRUE
Comp1.csv	cg09276451	Comp1	chr16	4421603	-	VASN;CORO7	NM_138440;NM_024535	TSS1500;Body				16:4421216-4422699	Unclassified_Cell_type_specific
Comp1.csv	cg09286797	Comp1	chr20	8116999	-	PLCB1;PLCB1	NM_015192;NM_182734	Body;Body
Comp1.csv	cg09293737	Comp1	chr12	118312893	+	KSR2	NM_173598	Body			12:116797088-116797282	12:118312533-118312985	Unclassified	TRUE
Comp1.csv	cg09296742	Comp1	chr14	85779929	-					TRUE
Comp1.csv	cg09327586	Comp1	chr17	56634222	+	TEX14;TEX14	NM_031272;NM_198393	3'UTR;3'UTR
Comp1.csv	cg09357350	Comp1	chr3	171894094	+	FNDC3B;FNDC3B	NM_001135095;NM_022763	Body;Body		TRUE
Comp1.csv	cg09365677	Comp1	chr1	240061611	-	CHRM3	NM_000740	5'UTR			1:238128192-238128235	1:240061092-240062083	Unclassified	TRUE
Comp1.csv	cg09372617	Comp1	chr1	198136518	+	NEK7	NM_133494	5'UTR		TRUE
Comp1.csv	cg09443039	Comp1	chr14	65290603	-	SPTB;SPTB	NM_001024858;NM_000347	TSS1500;TSS1500		TRUE
Comp1.csv	cg09558502	Comp1	chr1	111970531	-	OVGP1	NM_002557	TSS200
Comp1.csv	cg09634202	Comp1	chr10	15387710	-	FAM171A1	NM_001010924	Body		TRUE		10:15387643-15387790	Unclassified_Cell_type_specific
Comp1.csv	cg09732284	Comp1	chr10	134539989	-	INPP5A	NM_005539	Body			10:134389808-134390288
Comp1.csv	cg09745246	Comp1	chr12	123213241	-	GPR81;GPR81	NM_032554;NM_032554	3'UTR;1stExon
Comp1.csv	cg09758894	Comp1	chr11	102576508	+	MMP27	NM_022122	TSS200		TRUE
Comp1.csv	cg09795195	Comp1	chr17	57642628	+	DHX40;DHX40	NM_024612;NM_001166301	TSS1500;TSS1500				17:57642284-57643729	Unclassified
Comp1.csv	cg09815977	Comp1	chr12	7021987	+	LRRC23;LRRC23;LRRC23	NM_006992;NM_201650;NM_001135217	Body;Body;Body
Comp1.csv	cg09824558	Comp1	chr15	44204582	-	FRMD5	NM_032892	Body		TRUE
Comp1.csv	cg09824721	Comp1	chr3	170588815	+	RPL22L1	NM_001099645	TSS1500
Comp1.csv	cg09867546	Comp1	chr6	169287265	-						6:169029170-169029248
Comp1.csv	cg09870137	Comp1	chr22	46320026	+	WNT7B	NM_058238	Body
Comp1.csv	cg09877009	Comp1	chr10	6605133	+	PRKCQ	NM_006257	5'UTR		TRUE		10:6605033-6605255	Promoter_Associated_Cell_type_specific
Comp1.csv	cg09913449	Comp1	chr8	42400586	+	C8orf40;C8orf40;C8orf40;C8orf40	NM_001135675;NM_138436;NM_001135676;NM_001135674	5'UTR;5'UTR;5'UTR;5'UTR
Comp1.csv	cg10013455	Comp1	chr10	134400191	-	INPP5A	NM_005539	Body			10:134249870-134250182
Comp1.csv	cg10050397	Comp1	chr11	111386269	-	C11orf88;C11orf88	NM_207430;NM_001100388	Body;Body
Comp1.csv	cg10064922	Comp1	chr10	729846	+	DIP2C	NM_014974	Body	RDMR		10:719846-719968	10:729535-730084	Unclassified_Cell_type_specific	TRUE
Comp1.csv	cg10131026	Comp1	chr8	122823862	-					TRUE		8:122823726-122823886	Unclassified_Cell_type_specific	TRUE
Comp1.csv	cg10134799	Comp1	chr6	14001972	-				RDMR	TRUE				TRUE
Comp1.csv	cg10140536	Comp1	chr19	57630596	+	USP29	NM_020903	TSS1500			19:62322014-62322504
Comp1.csv	cg10173172	Comp1	chr8	125380812	-	TMEM65	NM_194291	Body
Comp1.csv	cg10277912	Comp1	chr17	7216033	-	GPS2	NM_004489	3'UTR
Comp1.csv	cg10323188	Comp1	chr3	28613979	-
Comp1.csv	cg10353705	Comp1	chr11	119064659	+	CCDC153	NM_001145018	Body				11:119064650-119064685	Unclassified_Cell_type_specific
Comp1.csv	cg10368935	Comp1	chr10	18240316	+	SLC39A12;SLC39A12	NM_001145195;NM_152725	TSS1500;TSS1500
Comp1.csv	cg10392428	Comp1	chr14	89782402	+	FOXN3;FOXN3	NM_005197;NM_001085471	Body;Body		TRUE
Comp1.csv	cg10396041	Comp1	chr7	102470281	+	FBXL13;FBXL13	NM_145032;NM_001111038	Body;Body		TRUE
Comp1.csv	cg10416784	Comp1	chr2	58797233	-					TRUE
Comp1.csv	cg10488050	Comp1	chr7	132617821	+	CHCHD3	NM_017812	Body		TRUE
Comp1.csv	cg10500391	Comp1	chr2	64716330	+					TRUE
Comp1.csv	cg10535132	Comp1	chr5	137224284	-	PKD2L2	NM_014386	TSS1500				5:137224196-137224623	Unclassified_Cell_type_specific
Comp1.csv	cg10561983	Comp1	chr2	23454432	-					TRUE
Comp1.csv	cg10620434	Comp1	chr1	5586357	-						1:5508708-5508966
Comp1.csv	cg10639933	Comp1	chr3	39426101	-	SLC25A38	NM_017875	Body				3:39424502-39426224	Promoter_Associated
Comp1.csv	cg10651669	Comp1	chr15	101807394	+					TRUE				TRUE
Comp1.csv	cg10654948	Comp1	chr13	33788229	-	STARD13	NM_178006	Body		TRUE
Comp1.csv	cg10699171	Comp1	chr6	24936965	+					TRUE		6:24936899-24937262	Unclassified
Comp1.csv	cg10755035	Comp1	chr8	143070356	-						8:143068030-143068331			TRUE
Comp1.csv	cg10768063	Comp1	chr15	29213736	+	APBA2;APBA2	NM_001130414;NM_005503	TSS200;TSS200
Comp1.csv	cg10800620	Comp1	chr2	196398826	+					TRUE		2:196398700-196399058	Unclassified_Cell_type_specific
Comp1.csv	cg10811178	Comp1	chr12	116977945	-					TRUE		12:116977810-116977983	Unclassified_Cell_type_specific
Comp1.csv	cg10826043	Comp1	chr6	17100121	+
Comp1.csv	cg10845391	Comp1	chr5	175799756	+	ARL10	NM_173664	3'UTR
Comp1.csv	cg10864951	Comp1	chr7	1159070	+	C7orf50;C7orf50;C7orf50	NM_001134395;NM_032350;NM_001134396	Body;Body;Body
Comp1.csv	cg10892375	Comp1	chr14	21944853	+	RAB2B;RAB2B;TOX4;RAB2B	NM_032846;NR_028074;NM_014828;NM_001163380	Body;Body;TSS1500;TSS200			14:21014556-21015609	14:21944373-21946036	Promoter_Associated
Comp1.csv	cg10942136	Comp1	chr4	187894704	-
Comp1.csv	cg10972990	Comp1	chr1	249171708	-
Comp1.csv	cg10981648	Comp1	chr11	85989647	+	EED;EED	NM_152991;NM_003797	3'UTR;3'UTR
Comp1.csv	cg11007195	Comp1	chr6	13469700	-	C6orf114;GFOD1	NM_033069;NM_018988	3'UTR;Body
Comp1.csv	cg11017804	Comp1	chr14	87717951	+					TRUE
Comp1.csv	cg11035519	Comp1	chr11	130051458	+	ST14	NM_021978	Body		TRUE		11:130051213-130051594	Unclassified_Cell_type_specific
Comp1.csv	cg11064966	Comp1	chr5	32506514	-					TRUE
Comp1.csv	cg11095898	Comp1	chr11	93466424	-	SNORA1;SNORA8;SNORD5	NR_003026;NR_002920;NR_003033	TSS1500;TSS1500;Body
Comp1.csv	cg11104712	Comp1	chr17	7306613	+	C17orf61	NM_152766	Body				17:7306504-7308043	Promoter_Associated
Comp1.csv	cg11137709	Comp1	chr14	21508979	-	RNASE7	NM_032572	TSS1500				14:21508014-21509889	Unclassified
Comp1.csv	cg11174260	Comp1	chr10	133058857	-	TCERG1L	NM_174937	Body
Comp1.csv	cg11203990	Comp1	chr1	1102417	+	MIR200B;MIR200A	NR_029639;NR_029834	TSS200;TSS1500			1:1092085-1092913
Comp1.csv	cg11229415	Comp1	chr1	2407652	+	PLCH2	NM_014638	TSS200
Comp1.csv	cg11271346	Comp1	chr4	146267367	-						4:146486768-146486927
Comp1.csv	cg11294364	Comp1	chr19	56367316	+	NLRP4	NM_134444	Body
Comp1.csv	cg11308319	Comp1	chr2	240291426	-	HDAC4	NM_006037	5'UTR		TRUE	2:239956267-239956687	2:240291139-240292257	Unclassified
Comp1.csv	cg11336987	Comp1	chr3	123974913	+	KALRN;KALRN	NM_001024660;NM_003947	Body;Body		TRUE
Comp1.csv	cg11370064	Comp1	chr3	78318277	-					TRUE
Comp1.csv	cg11387340	Comp1	chr6	166970727	-	RPS6KA2;RPS6KA2	NM_021135;NM_001006932	Body;Body	RDMR					TRUE
Comp1.csv	cg11434671	Comp1	chr17	74524611	-	CYGB	NM_134268	3'UTR			17:72035912-72036462	17:74523210-74524637	Promoter_Associated
Comp1.csv	cg11448557	Comp1	chr10	61082208	+	FAM13C;FAM13C;FAM13C;FAM13C	NM_001001971;NM_001166698;NM_001143773;NM_198215	Body;Body;Body;Body		TRUE
Comp1.csv	cg11539055	Comp1	chr4	80886264	+	ANTXR2	NM_058172	Body		TRUE	4:81104591-81105315
Comp1.csv	cg11577716	Comp1	chr20	20258001	+	C20orf26	NM_015585	Body	CDMR
Comp1.csv	cg11577898	Comp1	chr5	78094446	+	ARSB	NM_000046	Body		TRUE
Comp1.csv	cg11582189	Comp1	chr1	95313200	+	SLC44A3;SLC44A3	NM_001114106;NM_152369	Body;Body		TRUE
Comp1.csv	cg11594811	Comp1	chr11	115088660	+	CADM1;CADM1	NM_001098517;NM_014333	Body;Body
Comp1.csv	cg11610831	Comp1	chr3	155704565	-
Comp1.csv	cg11650460	Comp1	chr12	120538792	-	RAB35;RAB35	NM_006861;NM_001167606	Body;Body		TRUE	12:119023046-119023222			TRUE
Comp1.csv	cg11658588	Comp1	chr1	78445757	-	FUBP1	NM_003902	TSS1500				1:78443846-78445914	Unclassified
Comp1.csv	cg11710152	Comp1	chr1	149187149	-						1:147453531-147453890
Comp1.csv	cg11712991	Comp1	chr1	2801389	+						1:2791203-2792102
Comp1.csv	cg11733958	Comp1	chr17	17023057	-	MPRIP;MPRIP	NM_015134;NM_201274	Body;Body		TRUE		17:17022601-17023370	Promoter_Associated_Cell_type_specific
Comp1.csv	cg11824827	Comp1	chr16	31075547	-	ZNF668	NM_024706	Body			16:30982647-30983243	16:31075301-31076087	Gene_Associated_Cell_type_specific
Comp1.csv	cg11835355	Comp1	chr22	36561746	-	APOL3;APOL3;APOL3;APOL3	NM_145641;NM_145642;NM_145641;NM_145642	5'UTR;1stExon;1stExon;5'UTR
Comp1.csv	cg11850861	Comp1	chr1	42273306	+	HIVEP3;HIVEP3	NM_024503;NM_001127714	5'UTR;5'UTR				1:42273259-42273364	Promoter_Associated
Comp1.csv	cg11857433	Comp1	chr18	47019224	+	RPL17;SNORD58B;RPL17	NM_000985;NR_002572;NM_001035006	TSS1500;TSS1500;TSS1500	RDMR			18:47017883-47019626	Promoter_Associated_Cell_type_specific
Comp1.csv	cg11858516	Comp1	chr4	3231709	+	HTT	NM_002111	Body			4:3201235-3201705	4:3231704-3231844	Gene_Associated_Cell_type_specific
Comp1.csv	cg11888085	Comp1	chr5	156886147	-	NIPAL4	NM_001099287	TSS1500		TRUE		5:156886145-156886344	Unclassified_Cell_type_specific
Comp1.csv	cg11895489	Comp1	chr7	57248018	+	LOC642006	NR_030766	TSS200
Comp1.csv	cg11903920	Comp1	chr10	132930485	-	TCERG1L	NM_174937	Body			10:132820305-132820539
Comp1.csv	cg11919271	Comp1	chr3	151102879	-	MED12L;P2RY12	NM_053002;NM_022788	Body;TSS1500
Comp1.csv	cg11922164	Comp1	chr10	46961894	-	SYT15;SYT15	NM_181519;NM_031912	Body;3'UTR			10:46381855-46382001
Comp1.csv	cg11978441	Comp1	chr1	7902772	+	PER3	NM_016831	Body				1:7902699-7902839	Unclassified_Cell_type_specific
Comp1.csv	cg12015526	Comp1	chr17	36622522	+	ARHGAP23	NM_020876	Body				17:36622162-36622535	Gene_Associated_Cell_type_specific
Comp1.csv	cg12057732	Comp1	chr11	123609570	+	ZNF202	NM_003455	5'UTR
Comp1.csv	cg12086014	Comp1	chr8	1103183	+				RDMR
Comp1.csv	cg12088314	Comp1	chr6	168501956	+						6:168244791-168245639
Comp1.csv	cg12125241	Comp1	chr15	85575240	-	PDE8A;PDE8A	NM_173454;NM_002605	Body;Body		TRUE
Comp1.csv	cg12145783	Comp1	chr7	100286908	+	GIGYF1	NM_022574	TSS200
Comp1.csv	cg12158889	Comp1	chr2	84663044	-	SUCLG1	NM_003849	Body		TRUE
Comp1.csv	cg12221713	Comp1	chr4	2332560	-	ZFYVE28	NM_020972	Body		TRUE				TRUE
Comp1.csv	cg12255554	Comp1	chr20	55982978	-	RBM38;RBM38	NM_183425;NM_017495	3'UTR;3'UTR			20:55415888-55416480
Comp1.csv	cg12306367	Comp1	chr18	19777305	+	GATA6	NM_005257	Body
Comp1.csv	cg12442369	Comp1	chr19	12167216	-	ZNF878	NM_001080404	TSS200
Comp1.csv	cg12464625	Comp1	chr1	10510967	+	CORT;APITD1	NM_001302;NM_198544	Body;Body		TRUE
Comp1.csv	cg12483927	Comp1	chr1	211667682	+	RD3;RD3	NM_001164688;NM_183059	TSS1500;TSS1500
Comp1.csv	cg12562461	Comp1	chr17	62778131	-	LOC146880;LOC146880	NR_027487;NR_026899	TSS1500;TSS200
Comp1.csv	cg12596692	Comp1	chr1	57773982	-	DAB1	NM_021080	5'UTR
Comp1.csv	cg12608507	Comp1	chr2	207025477	+	EEF1B2;EEF1B2;SNORD51;NDUFS1;SNORA41;EEF1B2	NM_001037663;NM_001959;NR_002589;NM_005006;NR_002590;NM_021121	Body;Body;TSS1500;TSS1500;TSS1500;Body
Comp1.csv	cg12635044	Comp1	chr2	235406891	-	ARL4C	NM_005737	TSS1500			2:235071613-235071646
Comp1.csv	cg12655112	Comp1	chr15	42261154	-	EHD4	NM_139265	Body
Comp1.csv	cg12662887	Comp1	chr10	105343920	-	NEURL	NM_004210	Body				10:105343580-105345223	Promoter_Associated_Cell_type_specific	TRUE
Comp1.csv	cg12690333	Comp1	chr1	111502337	-	C1orf103;C1orf103	NM_018372;NM_001006945	Body;5'UTR
Comp1.csv	cg12713445	Comp1	chr17	79792984	-	DYSFIP1	NM_001007533	TSS200			17:77386039-77386324	17:79792873-79793346	Unclassified_Cell_type_specific
Comp1.csv	cg12719836	Comp1	chr1	95238920	+					TRUE		1:95238833-95238980	Unclassified_Cell_type_specific
Comp1.csv	cg12723492	Comp1	chr11	126572385	-	KIRREL3;KIRREL3	NM_001161707;NM_032531	Body;Body		TRUE
Comp1.csv	cg12726190	Comp1	chr4	158125874	+						4:158345324-158345473	4:158125394-158126043	Unclassified_Cell_type_specific
Comp1.csv	cg12756150	Comp1	chr2	241140248	-					TRUE
Comp1.csv	cg12758147	Comp1	chr6	30103696	-	TRIM40	NM_138700	TSS1500
Comp1.csv	cg12782524	Comp1	chr14	105041382	-						14:104112079-104112643
Comp1.csv	cg12830752	Comp1	chr11	79108069	-	ODZ4	NM_001098816	5'UTR		TRUE
Comp1.csv	cg12895760	Comp1	chr6	159178966	-	SYTL3	NM_001009991	Body		TRUE
Comp1.csv	cg12899065	Comp1	chr22	19710163	-	GP1BB;SEPT5	NM_000407;NM_002688	TSS1500;3'UTR			22:18089168-18092190			TRUE
Comp1.csv	cg12903001	Comp1	chr2	201346210	+	SPATS2L;SPATS2L;SPATS2L;SPATS2L	NM_015535;NM_001100424;NM_001100423;NM_001100422	3'UTR;3'UTR;3'UTR;3'UTR				2:201346147-201346516	Unclassified	TRUE
Comp1.csv	cg13003786	Comp1	chr17	80232334	+	CSNK1D;CSNK1D	NM_139062;NM_001893	TSS1500;TSS1500			17:77825576-77825730
Comp1.csv	cg13080551	Comp1	chr19	815528	-	LPPR3	NM_024888	Body			19:765478-766738	19:814156-815760	Gene_Associated
Comp1.csv	cg13093989	Comp1	chr1	245254391	-	EFCAB2;EFCAB2;EFCAB2	NR_026587;NM_001143943;NR_026586	Body;Body;Body			1:243321010-243321291
Comp1.csv	cg13121938	Comp1	chr13	114871497	-	RASA3	NM_007368	Body			13:113889472-113889705
Comp1.csv	cg13160166	Comp1	chr2	168145481	-
Comp1.csv	cg13164309	Comp1	chr1	20898017	+
Comp1.csv	cg13181251	Comp1	chr18	24130450	+	KCTD1;KCTD1	NM_198991;NM_001136205	5'UTR;TSS1500	DMR		18:22384365-22385136	18:24130051-24130721	Unclassified
Comp1.csv	cg13221899	Comp1	chr13	103426862	+	C13orf27	NM_138779	TSS1500			13:102223316-102224912
Comp1.csv	cg13259177	Comp1	chr13	114761607	-	RASA3	NM_007368	Body			13:113779225-113779720			TRUE
Comp1.csv	cg13280041	Comp1	chr6	138866865	+	NHSL1	NM_020464	Body		TRUE
Comp1.csv	cg13284741	Comp1	chr2	15887743	+					TRUE
Comp1.csv	cg13341031	Comp1	chr15	57207762	+	LOC145783	NR_015419	Body
Comp1.csv	cg13367537	Comp1	chr1	180537653	+					TRUE
Comp1.csv	cg13369939	Comp1	chr19	57352176	+	ZIM2;ZIM2;PEG3;MIMT1;PEG3;PEG3;PEG3;ZIM2	NM_015363;NM_001146327;NM_001146184;NR_024059;NM_001146187;NM_001146185;NM_006210;NM_001146326	TSS200;TSS200;TSS200;TSS200;TSS200;TSS200;TSS200;TSS200			19:62042591-62044175			TRUE
Comp1.csv	cg13385568	Comp1	chr11	134263043	+	B3GAT1;B3GAT1	NM_018644;NM_054025	5'UTR;5'UTR			11:133768192-133768254			TRUE
Comp1.csv	cg13387994	Comp1	chr19	3786957	-	MATK;MATK;MATK	NM_139355;NM_002378;NM_139354	TSS1500;Body;TSS1500
Comp1.csv	cg13401823	Comp1	chr1	204910715	+	NFASC;NFASC;NFASC;NFASC;NFASC	NM_015090;NM_001160333;NM_001005388;NM_001005389;NM_001160332	5'UTR;5'UTR;5'UTR;5'UTR;5'UTR		TRUE		1:204910479-204911334	Unclassified
Comp1.csv	cg13417485	Comp1	chr15	91494820	-	UNC45A;UNC45A	NM_001039675;NM_018671	Body;Body
Comp1.csv	cg13420934	Comp1	chr6	3088823	+	RIPK1	NM_003804	Body		TRUE
Comp1.csv	cg13434497	Comp1	chr2	1921021	-	MYT1L	NM_015025	Body			2:1900017-1900075
Comp1.csv	cg13472584	Comp1	chr1	14056972	+	PRDM2;PRDM2;PRDM2	NM_012231;NM_015866;NM_001135610	Body;Body;Body		TRUE
Comp1.csv	cg13474750	Comp1	chr22	38037408	+	SH3BP1	NM_018957	Body
Comp1.csv	cg13487156	Comp1	chr3	16467610	-	RFTN1	NM_015150	Body			3:16442513-16442731
Comp1.csv	cg13525231	Comp1	chr2	128389112	+	MYO7B	NM_001080527	Body			2:128105533-128105678
Comp1.csv	cg13547127	Comp1	chr6	145217150	+					TRUE
Comp1.csv	cg13555290	Comp1	chr4	113781793	+	ANK2	NM_001127493	5'UTR		TRUE
Comp1.csv	cg13557417	Comp1	chr1	29474995	-	SFRS4	NM_005626	Body			1:29347582-29348297
Comp1.csv	cg13577297	Comp1	chr1	175122966	+						1:173389363-173389818
Comp1.csv	cg13595415	Comp1	chr9	96780753	-					TRUE
Comp1.csv	cg13597554	Comp1	chr15	49732282	+	FGF7;C15orf33	NM_002009;NM_152647	Body;Body		TRUE
Comp1.csv	cg13614083	Comp1	chr1	6085872	+	KCNAB2;KCNAB2	NM_003636;NM_172130	TSS1500;TSS1500		TRUE
Comp1.csv	cg13620715	Comp1	chr9	115910751	-
Comp1.csv	cg13623268	Comp1	chr9	78912437	+						9:78102257-78102291
Comp1.csv	cg13630239	Comp1	chr10	99116547	+	RRP12;RRP12	NM_001145114;NM_015179	3'UTR;3'UTR
Comp1.csv	cg13638983	Comp1	chr3	14619577	-
Comp1.csv	cg13654525	Comp1	chr11	65360509	-	KCNK7;KCNK7;KCNK7;KCNK7	NM_033347;NM_005714;NM_033348;NM_033455	Body;3'UTR;3'UTR;3'UTR
Comp1.csv	cg13659700	Comp1	chr7	97832841	-	LMTK2	NM_014916	Body			7:97670711-97670882
Comp1.csv	cg13662569	Comp1	chr4	186577902	+	SORBS2;SORBS2;SORBS2;SORBS2;SORBS2;SORBS2;SORBS2;SORBS2;SORBS2;SORBS2	NM_001145674;NM_001145670;NM_001145673;NM_001145674;NM_021069;NM_001145672;NM_001145671;NM_003603;NM_001145675;NM_001145675	1stExon;Body;Body;5'UTR;Body;Body;Body;Body;5'UTR;1stExon		TRUE
Comp1.csv	cg13665261	Comp1	chr5	176305077	+	UNC5A	NM_133369	Body			5:176237572-176237697
Comp1.csv	cg13714256	Comp1	chr9	132976386	-	FREQ;FREQ	NM_001128826;NM_014286	Body;Body		TRUE
Comp1.csv	cg13721397	Comp1	chr9	131831038	+	FAM73B	NM_032809	Body				9:131830901-131831052	Unclassified_Cell_type_specific
Comp1.csv	cg13727957	Comp1	chr9	88579621	+	NAA35	NM_024635	Body
Comp1.csv	cg13733008	Comp1	chr4	78088735	+	CCNG2	NM_004354	3'UTR
Comp1.csv	cg13800802	Comp1	chr9	98619666	-	C9orf130	NR_023390	Body		TRUE
Comp1.csv	cg13824009	Comp1	chr9	136547862	-	SARDH;SARDH	NM_001134707;NM_007101	Body;Body			9:135537313-135537720
Comp1.csv	cg13856340	Comp1	chr9	127888818	-	SCAI;SCAI	NM_001144877;NM_173690	Body;Body		TRUE		9:127888269-127888837	Unclassified_Cell_type_specific	TRUE
Comp1.csv	cg13865610	Comp1	chr7	17598458	-					TRUE
Comp1.csv	cg13872898	Comp1	chr2	121498194	-				RDMR
Comp1.csv	cg13917614	Comp1	chr17	40125660	-	CNP	NM_033133	Body			17:37379086-37379308
Comp1.csv	cg13931640	Comp1	chr9	137277819	-	RXRA	NM_002957	Body			9:136417608-136417979
Comp1.csv	cg13946191	Comp1	chr1	3823656	+	LOC100133612	NR_024455	Body			1:3813187-3813698
Comp1.csv	cg14022501	Comp1	chr9	137335080	+					TRUE		9:137334523-137336034	Unclassified
Comp1.csv	cg14034270	Comp1	chr14	101291100	+	MEG3;MEG3;MEG3	NR_002766;NR_003531;NR_003530	TSS1500;TSS1500;TSS1500			14:100360298-100361751
Comp1.csv	cg14040931	Comp1	chr9	36249297	-	GNE;GNE	NM_005476;NM_001128227	Body;Body
Comp1.csv	cg14055655	Comp1	chr19	50117794	+	PRR12	NM_020719	Body		TRUE		19:50117590-50118239	Gene_Associated_Cell_type_specific	TRUE
Comp1.csv	cg14057760	Comp1	chr12	12982506	+	DDX47;DDX47	NM_016355;NM_201224	3'UTR;3'UTR
Comp1.csv	cg14062261	Comp1	chr7	156736159	+					TRUE		7:156735894-156736734	Unclassified_Cell_type_specific
Comp1.csv	cg14093365	Comp1	chr5	1483764	-	LPCAT1	NM_024830	Body			5:1536483-1537431
Comp1.csv	cg14126884	Comp1	chr9	134533116	-	RAPGEF1;RAPGEF1	NM_198679;NM_005312	Body;Body		TRUE
Comp1.csv	cg14144728	Comp1	chr1	1101462	+	MIR200B	NR_029639	TSS1500				1:1101104-1102364	Unclassified_Cell_type_specific
Comp1.csv	cg14181724	Comp1	chr9	72436057	+	C9orf135	NM_001010940	Body
Comp1.csv	cg14212180	Comp1	chr19	3365201	-	NFIC;NFIC	NM_005597;NM_205843	TSS1500;Body	RDMR			19:3365110-3365652	Unclassified_Cell_type_specific
Comp1.csv	cg14233855	Comp1	chr8	106185570	-					TRUE
Comp1.csv	cg14242532	Comp1	chr2	233879045	-	NGEF	NM_019850	TSS1500
Comp1.csv	cg14295960	Comp1	chr10	14628995	-	FAM107B	NM_031453	Body		TRUE		10:14628874-14629125	Promoter_Associated_Cell_type_specific
Comp1.csv	cg14377791	Comp1	chr19	40169912	+	LOC400696	NM_207646	TSS200
Comp1.csv	cg14391832	Comp1	chr13	46287862	+	SPERT	NM_152719	Body			13:45185369-45186548
Comp1.csv	cg14416248	Comp1	chr4	3170095	+	HTT	NM_002111	Body		TRUE		4:3169897-3170200	Unclassified_Cell_type_specific
Comp1.csv	cg14426371	Comp1	chr9	113714986	-	LPAR1;LPAR1	NM_001401;NM_057159	Body;Body		TRUE
Comp1.csv	cg14431024	Comp1	chr2	127734416	+						2:127450881-127451486
Comp1.csv	cg14446406	Comp1	chr9	93919335	-
Comp1.csv	cg14456672	Comp1	chr9	94124746	+	AUH	NM_001698	TSS1500				9:94123133-94124825	Promoter_Associated
Comp1.csv	cg14480046	Comp1	chr12	122444580	+						12:120928833-120929047	12:122444152-122444783	Unclassified_Cell_type_specific
Comp1.csv	cg14524643	Comp1	chr9	136549086	-	SARDH;SARDH	NM_001134707;NM_007101	Body;Body		TRUE				TRUE
Comp1.csv	cg14597739	Comp1	chr6	31539998	+	LTA;LTA;LTA	NM_000595;NM_001159740;NM_001159740	TSS200;1stExon;5'UTR				6:31539764-31540869	Promoter_Associated
Comp1.csv	cg14607660	Comp1	chr9	36738765	-					TRUE
Comp1.csv	cg14608074	Comp1	chr6	150922513	-	PLEKHG1	NM_001029884	5'UTR
Comp1.csv	cg14626521	Comp1	chr3	140578726	+					TRUE
Comp1.csv	cg14715482	Comp1	chr5	10377171	+	MARCH6	NM_005885	Body		TRUE	5:10429874-10430174
Comp1.csv	cg14718495	Comp1	chr3	19268469	-	KCNH8	NM_144633	Body		TRUE
Comp1.csv	cg14750778	Comp1	chr17	26899428	-	PIGS	NM_033198	TSS1500
Comp1.csv	cg14812743	Comp1	chr6	136405726	+	PDE7B	NM_018945	Body		TRUE
Comp1.csv	cg14847095	Comp1	chr1	228614019	+	HIST3H3	NM_003493	TSS1500
Comp1.csv	cg14849855	Comp1	chr1	67807960	+	IL12RB2	NM_001559	Body		TRUE
Comp1.csv	cg14852456	Comp1	chr17	73316961	+	GRB2;GRB2	NM_002086;NM_203506	Body;Body			17:70828484-70828625
Comp1.csv	cg14863074	Comp1	chr15	45997064	+						15:43783797-43784720	15:45996918-45998392	Promoter_Associated
Comp1.csv	cg14882398	Comp1	chr4	74848392	-	PF4	NM_002619	TSS1500
Comp1.csv	cg14889419	Comp1	chr18	76263059	+						18:74363249-74364272
Comp1.csv	cg14906103	Comp1	chr4	41936852	+	TMEM33	NM_018126	TSS1500				4:41936786-41937623	Promoter_Associated
Comp1.csv	cg14914887	Comp1	chr3	180627368	+
Comp1.csv	cg14984126	Comp1	chr1	2409866	+	PLCH2	NM_014638	Body			1:2399653-2399850	1:2409850-2410372	Unclassified_Cell_type_specific
Comp1.csv	cg14992035	Comp1	chr2	241819352	-						2:241467989-241468081
Comp1.csv	cg14992144	Comp1	chr3	10334743	-	GHRLOS;GHRL;GHRL;GHRLOS;GHRLOS;GHRL;GHRL;GHRL;GHRL;GHRL;GHRLOS;GHRL;GHRL;GHRL	NR_024146;NR_024132;NM_001134946;NR_004431;NR_024145;NR_024136;NR_024133;NR_024137;NM_001134944;NR_024134;NR_024144;NM_001134945;NR_024138;NR_024135	Body;TSS200;TSS200;Body;Body;TSS200;TSS200;TSS200;TSS200;TSS200;Body;TSS200;TSS200;TSS200
Comp1.csv	cg15010544	Comp1	chr3	195613641	+	TNK2;TNK2	NM_001010938;NM_005781	Body;Body		TRUE	3:197098032-197098476
Comp1.csv	cg15016120	Comp1	chr12	55042383	+	DCD	NM_053283	TSS1500
Comp1.csv	cg15039797	Comp1	chr7	139320346	+	HIPK2;HIPK2	NM_001113239;NM_022740	Body;Body			7:138970886-138971085	7:139320310-139321124	Unclassified_Cell_type_specific
Comp1.csv	cg15046489	Comp1	chr17	48857353	+							17:48857175-48857581	Unclassified_Cell_type_specific
Comp1.csv	cg15099397	Comp1	chr13	110761577	+					TRUE		13:110761283-110761588	Unclassified
Comp1.csv	cg15127563	Comp1	chr2	231729487	-	ITM2C;ITM2C;ITM2C	NM_030926;NM_001012516;NM_001012514	TSS200;TSS200;TSS200			2:231437395-231439065	2:231728903-231729827	Promoter_Associated
Comp1.csv	cg15139254	Comp1	chr17	72829938	-	TMEM104	NM_017728	Body						TRUE
Comp1.csv	cg15140258	Comp1	chr5	173000823	+						5:172933429-172933480
Comp1.csv	cg15188939	Comp1	chr15	72809154	+	ARIH1	NM_005744	Body		TRUE
Comp1.csv	cg15212942	Comp1	chr19	15487840	+	AKAP8	NM_005858	Body	CDMR			19:15487835-15487999	Promoter_Associated_Cell_type_specific
Comp1.csv	cg15220605	Comp1	chr17	80393595	+	HEXDC	NM_173620	Body			17:77986760-77987011
Comp1.csv	cg15221739	Comp1	chr5	90236557	+	GPR98;GPR98	NR_003149;NM_032119	Body;Body		TRUE
Comp1.csv	cg15271461	Comp1	chr20	3688314	-	SIGLEC1	NM_023068	TSS1500
Comp1.csv	cg15278682	Comp1	chr10	71175852	-	TACR2	NM_001057	1stExon
Comp1.csv	cg15298173	Comp1	chr15	29903900	-					TRUE
Comp1.csv	cg15342134	Comp1	chr12	110025893	+	MVK;MVK	NM_000431;NM_001114185	Body;Body			12:108510238-108510412
Comp1.csv	cg15343200	Comp1	chr6	32095291	-	ATF6B;ATF6B	NM_004381;NM_001136153	Body;Body	RDMR
Comp1.csv	cg15344640	Comp1	chr5	176774729	-	LMAN2	NM_006816	Body
Comp1.csv	cg15456476	Comp1	chr16	85146180	+	FAM92B	NM_198491	TSS200		TRUE
Comp1.csv	cg15464148	Comp1	chr12	6745057	-	LPAR5	NM_020400	5'UTR
Comp1.csv	cg15491102	Comp1	chr13	51027597	-					TRUE
Comp1.csv	cg15519786	Comp1	chr1	3266440	+	PRDM16;PRDM16	NM_022114;NM_199454	Body;Body				1:3266130-3266957	Unclassified_Cell_type_specific	TRUE
Comp1.csv	cg15571896	Comp1	chr6	56548600	-	DST;DST;DST;DST	NM_001144770;NM_183380;NM_001144771;NM_001144769	Body;Body;Body;Body		TRUE
Comp1.csv	cg15586054	Comp1	chr6	166072030	-	PDE10A;PDE10A	NM_001130690;NM_006661	Body;5'UTR	CDMR
Comp1.csv	cg15626193	Comp1	chr5	135736069	+					TRUE
Comp1.csv	cg15648958	Comp1	chr1	900832	+	PLEKHN1;KLHL17;PLEKHN1	NM_001160184;NM_198317;NM_032129	TSS1500;3'UTR;TSS1500			1:890608-890926
Comp1.csv	cg15678861	Comp1	chr8	144462502	-	RHPN1	NM_052924	Body
Comp1.csv	cg15710638	Comp1	chr17	77915957	-	TBC1D16	NM_019020	Body		TRUE	17:75530498-75530639
Comp1.csv	cg15740508	Comp1	chr1	115238559	-	AMPD1	NM_000036	TSS1500
Comp1.csv	cg15750611	Comp1	chr11	68191055	+	LRP5	NM_002335	Body			11:67947598-67947793
Comp1.csv	cg15778232	Comp1	chr12	7081145	+	PHB2;PHB2;EMG1	NM_001144831;NM_007273;NM_006331	TSS1500;TSS1500;Body
Comp1.csv	cg15783822	Comp1	chr12	10999279	+	PRR4;PRR4	NM_001098538;NM_007244	3'UTR;3'UTR
Comp1.csv	cg15810304	Comp1	chr4	57183618	+	KIAA1211	NM_020722	Body
Comp1.csv	cg15836639	Comp1	chr17	30595595	-	RHBDL3	NM_138328	Body	CDMR
Comp1.csv	cg15862358	Comp1	chr12	65516002	+	WIF1	NM_007191	TSS1500				12:65515408-65516005	Unclassified_Cell_type_specific
Comp1.csv	cg15866021	Comp1	chr12	6151674	+	VWF	NM_000552	Body			12:6021887-6021967
Comp1.csv	cg15890852	Comp1	chr7	64362320	-	ZNF273;ZNF273	NR_003099;NM_021148	TSS1500;TSS1500
Comp1.csv	cg15919105	Comp1	chr2	174848668	-					TRUE
Comp1.csv	cg15922057	Comp1	chr17	25784714	+							17:25784462-25785711	Promoter_Associated
Comp1.csv	cg15922611	Comp1	chr4	114882334	+	ARSJ	NM_024590	Body		TRUE
Comp1.csv	cg15925343	Comp1	chr5	33895508	+
Comp1.csv	cg15928106	Comp1	chr7	130646078	+	FLJ43663;FLJ43663	NR_015431;NR_024153	Body;Body		TRUE		7:130645892-130646436	Promoter_Associated
Comp1.csv	cg15978778	Comp1	chr7	47694443	-	C7orf65	NM_001123065	TSS1500		TRUE
Comp1.csv	cg15990632	Comp1	chr1	157983193	-	KIRREL	NM_018240	Body		TRUE
Comp1.csv	cg16034268	Comp1	chr8	41188196	-					TRUE
Comp1.csv	cg16154857	Comp1	chr3	69249276	-	FRMD4B	NM_015123	Body		TRUE		3:69248573-69249283	Unclassified_Cell_type_specific
Comp1.csv	cg16219283	Comp1	chr6	31540002	+	LTA;LTA;LTA	NM_000595;NM_001159740;NM_001159740	TSS200;1stExon;5'UTR				6:31539764-31540869	Promoter_Associated
Comp1.csv	cg16235809	Comp1	chr11	126839681	-	KIRREL3;KIRREL3	NM_001161707;NM_032531	Body;Body		TRUE		11:126838956-126840772	Unclassified
Comp1.csv	cg16259571	Comp1	chr2	220384841	-	ACCN4;ACCN4	NM_182847;NM_018674	Body;Body				2:220383004-220386864	Promoter_Associated
Comp1.csv	cg16269184	Comp1	chr11	114127960	-							11:114127537-114128157	Unclassified_Cell_type_specific
Comp1.csv	cg16286925	Comp1	chr5	108339964	-	FER	NM_005246	Body		TRUE
Comp1.csv	cg16308521	Comp1	chr22	45580979	+	NUP50;NUP50	NM_007172;NM_153645	3'UTR;3'UTR			22:43959535-43959697
Comp1.csv	cg16350446	Comp1	chr2	172338747	+	DCAF17;DCAF17;DCAF17	NR_028482;NM_001164821;NM_025000	Body;3'UTR;3'UTR		TRUE
Comp1.csv	cg16355591	Comp1	chr16	10346074	+						16:10253538-10253934
Comp1.csv	cg16365807	Comp1	chr21	42559652	+	BACE2;BACE2;BACE2	NM_012105;NM_138991;NM_138992	Body;Body;Body
Comp1.csv	cg16395432	Comp1	chr1	26880807	+	MIR1976;RPS6KA1;RPS6KA1	NR_031740;NM_001006665;NM_002953	TSS1500;Body;Body
Comp1.csv	cg16423186	Comp1	chr15	60105324	+					TRUE
Comp1.csv	cg16454902	Comp1	chr16	27414272	-	IL21R;IL21R	NM_181079;NM_181078	TSS200;5'UTR
Comp1.csv	cg16481332	Comp1	chr7	2654053	+	IQCE;IQCE	NM_152558;NM_001100390	3'UTR;3'UTR	RDMR	TRUE	7:2620481-2620683	7:2654045-2654202	Unclassified_Cell_type_specific	TRUE
Comp1.csv	cg16492955	Comp1	chr16	23584526	-	UBFD1	NM_019116	3'UTR
Comp1.csv	cg16527444	Comp1	chr7	138364464	+	SVOPL	NM_001139456	TSS1500
Comp1.csv	cg16527693	Comp1	chr4	169550454	+	PALLD;PALLD	NM_016081;NM_001166108	Body;Body
Comp1.csv	cg16555866	Comp1	chr17	80830922	+	TBCD	NM_005993	Body			17:78424020-78424230
Comp1.csv	cg16558203	Comp1	chr3	38347392	+	SLC22A14	NM_004803	TSS200
Comp1.csv	cg16568314	Comp1	chr3	195625657	+	TNK2	NM_005781	5'UTR
Comp1.csv	cg16589545	Comp1	chr13	60351803	-	DIAPH3;DIAPH3	NM_001042517;NM_030932	Body;Body		TRUE
Comp1.csv	cg16643542	Comp1	chr19	827843	+	AZU1;AZU1	NM_001700;NM_001700	1stExon;5'UTR
Comp1.csv	cg16680704	Comp1	chr1	1871823	-						1:1861683-1861908
Comp1.csv	cg16681526	Comp1	chr1	6526469	+	TNFRSF25;PLEKHG5;TNFRSF25;PLEKHG5;PLEKHG5;TNFRSF25;PLEKHG5;TNFRSF25;TNFRSF25;PLEKHG5;TNFRSF25	NM_148966;NM_001042663;NM_148965;NM_001042665;NM_001042664;NM_003790;NM_198681;NM_148970;NM_001039664;NM_020631;NM_148967	TSS1500;3'UTR;TSS1500;3'UTR;3'UTR;TSS1500;3'UTR;TSS1500;TSS1500;3'UTR;TSS1500			1:6448638-6449057			TRUE
Comp1.csv	cg16703312	Comp1	chr1	1974698	-						1:1964521-1964772	1:1974531-1975844	Unclassified
Comp1.csv	cg16705273	Comp1	chr18	42262885	+	SETBP1;SETBP1	NM_001130110;NM_015559	5'UTR;5'UTR	RDMR	TRUE		18:42262863-42262956	Unclassified_Cell_type_specific
Comp1.csv	cg16706687	Comp1	chr11	70564293	+	SHANK2	NM_012309	Body			11:70241762-70242131
Comp1.csv	cg16781340	Comp1	chr16	34456429	+						16:34313895-34313986
Comp1.csv	cg16826307	Comp1	chr12	46062678	+					TRUE
Comp1.csv	cg16857771	Comp1	chr7	56160409	-	PHKG1	NM_006213	5'UTR		TRUE				TRUE
Comp1.csv	cg16913064	Comp1	chr17	45949878	-						17:43304676-43304928
Comp1.csv	cg16951105	Comp1	chr3	45786006	-	SACM1L	NM_014016	3'UTR
Comp1.csv	cg16986661	Comp1	chr2	65866869	-					TRUE		2:65866829-65868096	Unclassified
Comp1.csv	cg17048073	Comp1	chr8	23102091	+	CHMP7	NM_152272	5'UTR
Comp1.csv	cg17075545	Comp1	chr8	105479862	-	DPYS	NM_001385	TSS1500
Comp1.csv	cg17077669	Comp1	chr3	58296107	-	RPP14;RPP14	NM_007042;NM_001098783	Body;Body
Comp1.csv	cg17095929	Comp1	chr11	64883911	-	ZNHIT2;ZNHIT2	NM_014205;NM_014205	1stExon;3'UTR
Comp1.csv	cg17101703	Comp1	chr2	69793701	+	AAK1	NM_014911	Body		TRUE
Comp1.csv	cg17104388	Comp1	chr16	76668836	-
Comp1.csv	cg17118836	Comp1	chr8	94508434	-						8:94577210-94577633
Comp1.csv	cg17126924	Comp1	chr17	25773641	+					TRUE				TRUE
Comp1.csv	cg17169196	Comp1	chr6	31540026	+	LTA;LTA;LTA	NM_000595;NM_001159740;NM_001159740	TSS200;1stExon;5'UTR				6:31539764-31540869	Promoter_Associated
Comp1.csv	cg17208953	Comp1	chr12	108054842	-					TRUE
Comp1.csv	cg17240198	Comp1	chr13	52701588	+	NEK5	NM_199289	Body	RDMR
Comp1.csv	cg17250262	Comp1	chr2	30457110	+	LBH	NM_030915	Body				2:30456926-30457387	Promoter_Associated_Cell_type_specific	TRUE
Comp1.csv	cg17250863	Comp1	chr20	33451272	+	GGT7	NM_178026	Body		TRUE	20:32914815-32915035
Comp1.csv	cg17276535	Comp1	chr4	3372123	+	RGS12;RGS12;RGS12	NM_198229;NM_198227;NM_002926	Body;Body;Body			4:3341894-3342088	4:3371177-3372283	Promoter_Associated	TRUE
Comp1.csv	cg17306848	Comp1	chr14	61793064	+	PRKCH	NM_006255	Body				14:61792952-61793321	Unclassified_Cell_type_specific
Comp1.csv	cg17319294	Comp1	chr10	71588009	-	COL13A1;COL13A1;COL13A1;COL13A1;COL13A1;COL13A1;COL13A1;COL13A1;COL13A1;COL13A1;COL13A1;COL13A1;COL13A1;COL13A1;COL13A1;COL13A1;COL13A1;COL13A1;COL13A1;COL13A1	NM_080798;NM_080809;NM_080800;NM_080811;NM_080810;NM_080799;NM_080813;NM_005203;NM_080815;NM_080807;NM_080801;NM_080808;NM_080814;NM_080802;NM_080812;NM_080805;NM_080806;NM_080804;NM_080803;NM_001130103	Body;Body;Body;Body;Body;Body;Body;Body;Body;Body;Body;Body;Body;Body;Body;Body;Body;Body;Body;Body		TRUE
Comp1.csv	cg17330838	Comp1	chr11	57267101	+	SLC43A1	NM_003627	Body		TRUE	11:57023602-57024103
Comp1.csv	cg17353337	Comp1	chr6	138866898	+	NHSL1	NM_020464	Body		TRUE
Comp1.csv	cg17385448	Comp1	chr1	15911702	-	AGMAT	NM_024758	TSS200				1:15910889-15911770	Promoter_Associated
Comp1.csv	cg17386710	Comp1	chr7	70252335	+	AUTS2;AUTS2	NM_015570;NM_001127231	Body;Body			7:69890214-69890283
Comp1.csv	cg17411994	Comp1	chr1	37914852	+					TRUE
Comp1.csv	cg17536091	Comp1	chr3	168719968	-					TRUE
Comp1.csv	cg17541736	Comp1	chr7	46815209	+					TRUE
Comp1.csv	cg17600231	Comp1	chr13	45008526	-	TSC22D1;TSC22D1	NM_006022;NM_183422	3'UTR;3'UTR	CDMR	TRUE
Comp1.csv	cg17603909	Comp1	chr11	4509357	+	OR52K1	NM_001005171	TSS1500
Comp1.csv	cg17614995	Comp1	chr3	183144880	+	MCF2L2	NM_015078	Body	RDMR
Comp1.csv	cg17658717	Comp1	chr3	45077254	+	CLEC3B	NM_003278	Body		TRUE	3:45052096-45052775
Comp1.csv	cg17670646	Comp1	chr19	57702380	+	ZNF264	NM_003417	TSS1500				19:57702142-57703952	Promoter_Associated
Comp1.csv	cg17681079	Comp1	chr7	27556963	+					TRUE
Comp1.csv	cg17716930	Comp1	chr19	51017331	-	ASPDH;ASPDH	NM_001114598;NM_001024656	TSS200;Body				19:51017269-51017605	Unclassified_Cell_type_specific	TRUE
Comp1.csv	cg17741993	Comp1	chr6	31544694	-	TNF	NM_000594	Body				6:31544432-31544981	Promoter_Associated
Comp1.csv	cg17749356	Comp1	chr2	118692673	+	CCDC93	NM_019044	Body		TRUE
Comp1.csv	cg17798981	Comp1	chr19	52103425	+
Comp1.csv	cg17805836	Comp1	chr15	25953284	-	ATP10A	NM_024490	Body			15:23504373-23504608
Comp1.csv	cg17827650	Comp1	chr7	156741514	+	NOM1	NM_138400	TSS1500			7:156434234-156434637	7:156741500-156743469	Promoter_Associated
Comp1.csv	cg17848003	Comp1	chr1	3704513	+	LRRC47	NM_020710	Body			1:3694286-3694433	1:3704372-3704523	Gene_Associated_Cell_type_specific
Comp1.csv	cg17849972	Comp1	chr1	203054976	-	MYOG	NM_002479	1stExon			1:201321409-201321600
Comp1.csv	cg17878213	Comp1	chr3	128631709	+	ACAD9	NM_014049	3'UTR
Comp1.csv	cg17913652	Comp1	chr7	92189718	-
Comp1.csv	cg17953136	Comp1	chr2	20232577	-	LAPTM4A	NM_014713	3'UTR
Comp1.csv	cg17953300	Comp1	chr11	65418265	-	SIPA1;SIPA1	NM_153253;NM_006747	3'UTR;3'UTR
Comp1.csv	cg17963461	Comp1	chr5	3844117	+					TRUE
Comp1.csv	cg17969123	Comp1	chr19	18745971	+				RDMR
Comp1.csv	cg18007837	Comp1	chr17	6797466	-	ALOX12P2	NR_002710	Body		TRUE	17:6737809-6738448	17:6797015-6798164	Unclassified_Cell_type_specific
Comp1.csv	cg18009021	Comp1	chr4	95376488	-	PDLIM5;PDLIM5;PDLIM5;PDLIM5;PDLIM5	NR_024179;NM_001011515;NM_006457;NM_001011516;NM_001011513	Body;Body;Body;Body;Body
Comp1.csv	cg18021785	Comp1	chr7	133168802	-	EXOC4;EXOC4	NM_001037126;NM_021807	3'UTR;Body
Comp1.csv	cg18061255	Comp1	chr10	7744722	+	ITIH2	NM_002216	TSS1500
Comp1.csv	cg18064071	Comp1	chr5	78407153	-	BHMT	NM_001713	TSS1500
Comp1.csv	cg18073514	Comp1	chr19	1065728	-	HMHA1	NM_012292	TSS1500		TRUE
Comp1.csv	cg18130622	Comp1	chr3	134124275	+				RDMR
Comp1.csv	cg18147280	Comp1	chr1	10574359	+	PEX14	NM_004565	Body				1:10574052-10575307	Unclassified
Comp1.csv	cg18201671	Comp1	chr1	223317548	-	TLR5	NM_003268	TSS1500
Comp1.csv	cg18238908	Comp1	chr1	33893978	-
Comp1.csv	cg18282375	Comp1	chr20	3732920	+	HSPA12B	NM_052970	3'UTR			20:3679918-3681087
Comp1.csv	cg18348566	Comp1	chr3	139242345	+	RBP1	NM_002899	Body		TRUE
Comp1.csv	cg18388619	Comp1	chr17	1792197	+	RPA1	NM_002945	Body			17:1738660-1739005
Comp1.csv	cg18390683	Comp1	chr2	175018992	-	OLA1;OLA1	NM_001011708;NM_013341	5'UTR;Body		TRUE
Comp1.csv	cg18432105	Comp1	chr17	10453510	-	MYH2;MYH2	NM_017534;NM_001100112	TSS1500;TSS1500
Comp1.csv	cg18461635	Comp1	chr3	46990143	-	CCDC12	NM_144716	Body		TRUE		3:46989585-46990221	Unclassified_Cell_type_specific
Comp1.csv	cg18463607	Comp1	chr4	56718320	+	EXOC1;EXOC1;EXOC1	NM_018261;NM_178237;NM_001024924	TSS1500;TSS1500;TSS1500				4:56718196-56718450	Unclassified_Cell_type_specific
Comp1.csv	cg18492799	Comp1	chr4	134372176	+						4:134591583-134591730
Comp1.csv	cg18582520	Comp1	chr15	40931170	+	CASC5;CASC5	NM_170589;NM_144508	Body;Body
Comp1.csv	cg18612209	Comp1	chr10	134516474	-	INPP5A	NM_005539	Body			10:134366433-134367553
Comp1.csv	cg18634760	Comp1	chr13	46679242	-	CPB2;CPB2	NM_001872;NM_016413	TSS200;TSS200
Comp1.csv	cg18657419	Comp1	chr17	31561934	+	ACCN1;ACCN1	NM_183377;NM_001094	Body;Body		TRUE
Comp1.csv	cg18697143	Comp1	chr12	11827831	+	ETV6	NM_001987	Body		TRUE
Comp1.csv	cg18726518	Comp1	chr12	132924516	-						12:131433795-131434590
Comp1.csv	cg18731055	Comp1	chr13	49108131	-	RCBTB2	NM_001268	TSS1500
Comp1.csv	cg18744360	Comp1	chr7	1912602	+	MAD1L1;MAD1L1;MAD1L1	NM_003550;NM_001013837;NM_001013836	Body;Body;Body			7:1878790-1879247
Comp1.csv	cg18786643	Comp1	chr1	117129532	-	IGSF3;IGSF3	NM_001007237;NM_001542	Body;Body		TRUE
Comp1.csv	cg18804667	Comp1	chr5	58883392	+	PDE4D;PDE4D;PDE4D	NM_001165899;NM_006203;NM_001104631	Body;TSS1500;Body		TRUE
Comp1.csv	cg18846606	Comp1	chr20	34284223	+	NFS1	NM_021100	Body
Comp1.csv	cg18867781	Comp1	chr5	978293	+						5:1031278-1031406
Comp1.csv	cg18973173	Comp1	chr8	141541576	-	EIF2C2;EIF2C2	NM_012154;NM_001164623	3'UTR;3'UTR			8:141610731-141610833
Comp1.csv	cg18991321	Comp1	chr7	100144475	+	AGFG2	NM_006076	Body		TRUE		7:100144278-100144596	Unclassified
Comp1.csv	cg19098932	Comp1	chr1	2345152	+	PEX10;PEX10	NM_002617;NM_153818	TSS1500;TSS1500				1:2344997-2348677	Promoter_Associated
Comp1.csv	cg19146767	Comp1	chr6	142352423	-
Comp1.csv	cg19154438	Comp1	chr19	45825730	+	CKM	NM_001824	5'UTR
Comp1.csv	cg19202384	Comp1	chr17	79894511	-	PYCR1;PYCR1	NM_006907;NM_153824	Body;Body
Comp1.csv	cg19218607	Comp1	chr12	49928924	+
Comp1.csv	cg19301450	Comp1	chr12	113827166	+	PLBD2;PLBD2	NM_173542;NM_001159727	3'UTR;3'UTR
Comp1.csv	cg19322445	Comp1	chr10	120801832	+	EIF3A	NM_003750	Body			10:120791630-120792216
Comp1.csv	cg19381814	Comp1	chr7	50800426	+	GRB10;GRB10;GRB10	NM_001001555;NM_005311;NM_001001549	5'UTR;TSS1500;TSS1500
Comp1.csv	cg19389852	Comp1	chr1	145439013	-	TXNIP	NM_006472	1stExon
Comp1.csv	cg19403023	Comp1	chr16	2848797	-	TESSP1	NM_001135086	Body			16:2788434-2789425	16:2848789-2849001	Unclassified_Cell_type_specific
Comp1.csv	cg19430694	Comp1	chr7	811390	-	HEATR2	NM_017802	Body		TRUE	7:777720-778028
Comp1.csv	cg19442415	Comp1	chr11	116567334	+					TRUE
Comp1.csv	cg19447923	Comp1	chr17	77141126	-	HRNBP3	NM_001082575	5'UTR			17:74652607-74653591
Comp1.csv	cg19463256	Comp1	chr19	46915351	+	CCDC8	NM_032040	1stExon			19:51607152-51609037
Comp1.csv	cg19519626	Comp1	chr19	36344293	-	NPHS1	NM_004646	TSS1500
Comp1.csv	cg19591595	Comp1	chr10	133651815	+						10:133501493-133501959
Comp1.csv	cg19617217	Comp1	chr7	90581938	-	CDK14	NM_012395	Body		TRUE
Comp1.csv	cg19646729	Comp1	chr11	65794062	-	CATSPER1	NM_053054	TSS200
Comp1.csv	cg19791714	Comp1	chr11	118763901	+	CXCR5;CXCR5	NM_001716;NM_032966	Body;TSS200				11:118762945-118764036	Unclassified
Comp1.csv	cg19792099	Comp1	chr14	64935374	+	AKAP5	NM_004857	Body
Comp1.csv	cg19846168	Comp1	chr1	2845268	+						1:2834514-2835518
Comp1.csv	cg19849386	Comp1	chr19	1391281	-	NDUFS7	NM_024407	Body			19:1341477-1342304
Comp1.csv	cg19856241	Comp1	chr4	148233162	+					TRUE
Comp1.csv	cg19859193	Comp1	chr17	79391616	-	BAHCC1	NM_001080519	Body				17:79391590-79391633	Unclassified_Cell_type_specific	TRUE
Comp1.csv	cg19881557	Comp1	chr14	20967426	+					TRUE
Comp1.csv	cg19899385	Comp1	chr1	200422671	-					TRUE		1:200422564-200422704	Unclassified_Cell_type_specific
Comp1.csv	cg19910654	Comp1	chr4	169787123	+	PALLD;PALLD;PALLD;PALLD	NM_001166110;NM_016081;NM_001166109;NM_001166108	5'UTR;Body;Body;Body		TRUE
Comp1.csv	cg19918057	Comp1	chr4	1508098	+
Comp1.csv	cg19956224	Comp1	chr16	1369381	+	UBE2I;UBE2I;UBE2I;UBE2I	NM_194261;NM_003345;NM_194260;NM_194259	Body;Body;Body;Body			16:1309055-1309584
Comp1.csv	cg19972822	Comp1	chr7	138778744	+	ZC3HAV1;ZC3HAV1	NM_020119;NM_024625	Body;Body		TRUE
Comp1.csv	cg20000602	Comp1	chr12	124733846	+					TRUE
Comp1.csv	cg20042612	Comp1	chr14	23027728	+					TRUE		14:23027534-23027854	Promoter_Associated
Comp1.csv	cg20045320	Comp1	chr11	319555	-						11:309358-309687
Comp1.csv	cg20059012	Comp1	chr12	53613154	+	RARG;RARG	NM_001042728;NM_000966	Body;Body			12:51899393-51900554
Comp1.csv	cg20073358	Comp1	chr4	150714071	-					TRUE
Comp1.csv	cg20082196	Comp1	chr19	49116824	+	FAM83E	NM_017708	TSS200
Comp1.csv	cg20102694	Comp1	chr6	32170135	+	NOTCH4	NM_004557	Body
Comp1.csv	cg20117799	Comp1	chr19	50792536	+	MYH14;MYH14;MYH14	NM_001145809;NM_001077186;NM_024729	Body;Body;Body
Comp1.csv	cg20118840	Comp1	chr11	119928838	-					TRUE
Comp1.csv	cg20161132	Comp1	chr17	79653970	-	HGS	NM_004712	Body
Comp1.csv	cg20193802	Comp1	chr22	19709696	-	SEPT5;GP1BB	NM_002688;NM_000407	Body;TSS1500			22:18089168-18092190
Comp1.csv	cg20284937	Comp1	chr1	45002564	+	RNF220	NM_018150	Body		TRUE
Comp1.csv	cg20290360	Comp1	chr1	204956391	+	NFASC;NFASC;NFASC;NFASC	NM_001005388;NM_001160331;NM_015090;NM_001160332	Body;Body;Body;Body
Comp1.csv	cg20312364	Comp1	chr7	137807365	-						7:137457566-137458107
Comp1.csv	cg20386303	Comp1	chr2	238350541	+					TRUE		2:238350047-238350609	Unclassified_Cell_type_specific	TRUE
Comp1.csv	cg20387304	Comp1	chr4	186734209	-	SORBS2;SORBS2;SORBS2	NM_021069;NM_003603;NM_001145670	5'UTR;TSS1500;TSS1500
Comp1.csv	cg20460771	Comp1	chr1	28521540	-	PTAFR;PTAFR	NM_001164721;NM_001164722	TSS1500;TSS1500
Comp1.csv	cg20464884	Comp1	chr6	2773876	+	WRNIP1;WRNIP1	NM_130395;NM_020135	Body;Body		TRUE
Comp1.csv	cg20467147	Comp1	chr1	248005038	+	OR11L1	NM_001001959	1stExon
Comp1.csv	cg20476021	Comp1	chr11	123105467	-					TRUE		11:123105419-123106468	Unclassified
Comp1.csv	cg20488123	Comp1	chr6	20689061	+	CDKAL1	NM_017774	Body		TRUE		6:20689003-20689252	Unclassified_Cell_type_specific
Comp1.csv	cg20491695	Comp1	chr11	45719826	+
Comp1.csv	cg20494374	Comp1	chr6	27525678	-						6:27633657-27633732
Comp1.csv	cg20498482	Comp1	chr8	100334620	+	VPS13B;VPS13B	NM_017890;NM_152564	Body;Body		TRUE
Comp1.csv	cg20514973	Comp1	chr8	102387937	+					TRUE
Comp1.csv	cg20600379	Comp1	chr6	32909282	+	HLA-DMB	NM_002118	TSS1500				6:32908496-32909716	Unclassified
Comp1.csv	cg20610950	Comp1	chr17	75096202	-						17:72607734-72607984
Comp1.csv	cg20625334	Comp1	chr2	152991620	-	STAM2	NM_005843	Body		TRUE		2:152991502-152991676	Unclassified_Cell_type_specific
Comp1.csv	cg20676572	Comp1	chr22	45313877	+	PHF21B;PHF21B	NM_138415;NM_001135862	Body;Body
Comp1.csv	cg20715885	Comp1	chr22	49637880	+
Comp1.csv	cg20743662	Comp1	chr3	38589496	+				CDMR
Comp1.csv	cg20752878	Comp1	chr17	7080538	+	ASGR1	NM_001671	Body				17:7080282-7081668	Unclassified
Comp1.csv	cg20820996	Comp1	chr1	33749849	-	ZNF362	NM_152493	Body
Comp1.csv	cg20866785	Comp1	chr4	148733880	+	ARHGAP10	NM_024605	Body		TRUE
Comp1.csv	cg20936878	Comp1	chr17	95818	-	RPH3AL	NM_006987	Body			17:95730-95839
Comp1.csv	cg20981615	Comp1	chr4	48136280	-	TXK	NM_003328	TSS200				4:48136109-48136413	Unclassified_Cell_type_specific
Comp1.csv	cg20992663	Comp1	chr1	115055124	-	TRIM33;TRIM33	NM_033020;NM_015906	TSS1500;TSS1500
Comp1.csv	cg20995188	Comp1	chr2	106713059	-	UXS1	NM_025076	Body				2:106712967-106713436	Unclassified_Cell_type_specific
Comp1.csv	cg21032013	Comp1	chr22	50217662	-	BRD1	NM_014577	1stExon			22:48602596-48603890
Comp1.csv	cg21103250	Comp1	chr2	238707312	+	RBM44	NM_001080504	TSS200			2:238371697-238372760
Comp1.csv	cg21139312	Comp1	chr17	55663225	-	MSI2;MSI2	NM_138962;NM_170721	Body;Body			17:53018213-53018286
Comp1.csv	cg21206133	Comp1	chr1	151511319	-	TUFT1;TUFT1	NM_001126337;NM_020127	TSS1500;TSS1500
Comp1.csv	cg21235746	Comp1	chr20	5485144	-	LOC149837	NR_015406	Body			20:5432694-5433362			TRUE
Comp1.csv	cg21252018	Comp1	chr9	90362912	+					TRUE
Comp1.csv	cg21317856	Comp1	chr19	1918891	-	SCAMP4	NM_079834	Body			19:1869818-1870221
Comp1.csv	cg21390363	Comp1	chr17	18171734	-					TRUE
Comp1.csv	cg21425099	Comp1	chr3	2141750	-	CNTN4	NM_175607	TSS1500	RDMR		3:2116614-2116784
Comp1.csv	cg21453840	Comp1	chr8	1101471	-						8:1088850-1089005
Comp1.csv	cg21459796	Comp1	chr2	11565525	-						2:11482944-11483110
Comp1.csv	cg21497780	Comp1	chr12	1742536	+	WNT5B;WNT5B	NM_030775;NM_032642	Body;Body		TRUE
Comp1.csv	cg21520055	Comp1	chr14	21504190	+	RNASE13	NM_001012264	TSS1500
Comp1.csv	cg21603534	Comp1	chr15	80694050	-
Comp1.csv	cg21631918	Comp1	chr15	74501549	-	STRA6;STRA6;STRA6	NM_001142617;NM_001142619;NM_001142620	TSS200;TSS200;TSS200		TRUE				TRUE
Comp1.csv	cg21638625	Comp1	chr19	4303817	-	FSD1;TMIGD2;TMIGD2	NM_024333;NM_144615;NM_001169126	TSS1500;TSS1500;TSS1500				19:4303718-4305544	Unclassified
Comp1.csv	cg21648425	Comp1	chr2	87019192	+	CD8A;CD8A;CD8A;CD8A	NM_001145873;NM_001768;NR_027353;NM_171827	5'UTR;TSS1500;TSS1500;TSS1500	RDMR
Comp1.csv	cg21658225	Comp1	chr3	134518358	-	EPHB1	NM_004441	Body	RDMR
Comp1.csv	cg21661768	Comp1	chr2	106512578	+							2:106512354-106512872	Unclassified_Cell_type_specific
Comp1.csv	cg21663181	Comp1	chr18	5889750	+
Comp1.csv	cg21685286	Comp1	chr1	201505484	+
Comp1.csv	cg21737421	Comp1	chr18	13267090	+	C18orf1;C18orf1	NM_181482;NM_181481	5'UTR;5'UTR				18:13266685-13267183	Promoter_Associated_Cell_type_specific
Comp1.csv	cg21773162	Comp1	chr2	98330087	-	ZAP70;ZAP70	NM_001079;NM_001079	5'UTR;1stExon				2:98329743-98330828	Promoter_Associated_Cell_type_specific
Comp1.csv	cg21773646	Comp1	chr17	80085082	+	CCDC57	NM_198082	Body			17:77678040-77678577	17:80084280-80085965	Unclassified_Cell_type_specific
Comp1.csv	cg21784598	Comp1	chr11	9061510	-	SCUBE2;SCUBE2	NM_020974;NM_001170690	Body;Body			11:9018086-9018181
Comp1.csv	cg21787176	Comp1	chr3	164908619	-	SLITRK3	NM_014926	5'UTR
Comp1.csv	cg21791017	Comp1	chr15	41803772	+	LTK;LTK;LTK	NM_206961;NM_001135685;NM_002344	Body;Body;Body	DMR		15:39590663-39591143			TRUE
Comp1.csv	cg21850722	Comp1	chr1	64558474	-	ROR1;ROR1	NM_005012;NM_001083592	Body;Body		TRUE
Comp1.csv	cg21852757	Comp1	chr3	179424616	-	USP13	NM_003940	Body		TRUE
Comp1.csv	cg21863546	Comp1	chr13	53568518	-					TRUE
Comp1.csv	cg21886186	Comp1	chr11	120106598	+					TRUE		11:120104998-120106648	Unclassified
Comp1.csv	cg21920167	Comp1	chr14	77451623	+					TRUE
Comp1.csv	cg21926619	Comp1	chr17	40111666	-	TTC25	NM_031421	Body		TRUE		17:40111426-40112175	Unclassified	TRUE
Comp1.csv	cg21929761	Comp1	chr1	32250675	+							1:32250559-32250729	Unclassified_Cell_type_specific
Comp1.csv	cg21987515	Comp1	chr4	153274118	-	FBXW7;FBXW7;FBXW7	NM_001013415;NM_033632;NM_018315	Body;Body;TSS200				4:153274102-153274140	Unclassified_Cell_type_specific
Comp1.csv	cg21999229	Comp1	chr6	31540014	+	LTA;LTA;LTA	NM_000595;NM_001159740;NM_001159740	TSS200;1stExon;5'UTR				6:31539764-31540869	Promoter_Associated
Comp1.csv	cg22027471	Comp1	chr22	32651776	-	SLC5A4	NM_014227	TSS1500
Comp1.csv	cg22027500	Comp1	chr11	11374795	-	CSNK2A1P;GALNTL4	NR_002207;NM_198516	Body;Body
Comp1.csv	cg22045371	Comp1	chr2	61244308	+	PEX13;PUS10	NM_002618;NM_144709	TSS1500;5'UTR			2:61097492-61098779	2:61243971-61245613	Promoter_Associated	TRUE
Comp1.csv	cg22087367	Comp1	chr20	34242979	-	CPNE1;CPNE1;CPNE1;CPNE1;CPNE1;RBM12;CPNE1;RBM12;CPNE1;CPNE1	NM_152931;NM_152926;NM_152930;NM_152929;NM_152925;NM_006047;NM_152928;NM_152838;NM_152927;NM_003915	5'UTR;5'UTR;5'UTR;5'UTR;5'UTR;Body;5'UTR;Body;5'UTR;TSS1500
Comp1.csv	cg22156899	Comp1	chr17	80282538	+	SECTM1	NM_003004	Body						TRUE
Comp1.csv	cg22247041	Comp1	chr17	73004677	-
Comp1.csv	cg22254464	Comp1	chr6	29130035	-
Comp1.csv	cg22255095	Comp1	chr20	60472331	+	CDH4	NM_001794	Body	CDMR
Comp1.csv	cg22346032	Comp1	chr8	1048841	+						8:1035775-1036280
Comp1.csv	cg22348356	Comp1	chr13	114891224	-	RASA3	NM_007368	Body			13:113908894-113909775
Comp1.csv	cg22495636	Comp1	chr13	113698951	+	MCF2L;MCF2L	NM_001112732;NM_024979	Body;Body			13:112746822-112747818			TRUE
Comp1.csv	cg22557725	Comp1	chr10	60368369	-	BICC1	NM_001080512	Body		TRUE
Comp1.csv	cg22701056	Comp1	chr5	33370896	-					TRUE
Comp1.csv	cg22770911	Comp1	chr10	8101307	+	GATA3;GATA3	NM_001002295;NM_002051	Body;Body	RDMR		10:8141313-8141520	10:8101119-8101716	Unclassified_Cell_type_specific
Comp1.csv	cg22779845	Comp1	chr5	106311004	-					TRUE
Comp1.csv	cg22781921	Comp1	chr5	143568793	-	KCTD16	NM_020768	5'UTR		TRUE
Comp1.csv	cg22785492	Comp1	chr11	35542580	-	PAMR1;PAMR1	NM_001001991;NM_015430	Body;Body		TRUE
Comp1.csv	cg22797297	Comp1	chr13	91807638	-					TRUE
Comp1.csv	cg22880770	Comp1	chr2	97166341	+	NEURL3	NR_026875	Body			2:96529936-96530362
Comp1.csv	cg22937632	Comp1	chr11	33563946	-	C11orf41;C11orf41	NM_012194;NM_012194	5'UTR;1stExon
Comp1.csv	cg22941573	Comp1	chr20	48761279	-	TMEM189;TMEM189-UBE2V1;TMEM189;TMEM189	NM_001162505;NM_199203;NR_027889;NM_199129	Body;Body;Body;Body		TRUE				TRUE
Comp1.csv	cg22954171	Comp1	chr11	119005287	-	HINFP;HINFP	NM_015517;NM_198971	3'UTR;3'UTR				11:119004812-119006061	Gene_Associated
Comp1.csv	cg22973468	Comp1	chr8	54569817	-						8:54732264-54733177
Comp1.csv	cg22998324	Comp1	chr7	5538012	+	FBXL18	NM_024963	Body
Comp1.csv	cg23009780	Comp1	chr2	96774492	+					TRUE
Comp1.csv	cg23016257	Comp1	chr7	31377934	+	NEUROD6	NM_022728	Body
Comp1.csv	cg23021650	Comp1	chr1	152087889	+	TCHH	NM_007113	TSS1500
Comp1.csv	cg23052793	Comp1	chr1	84547955	-	PRKACB;PRKACB	NM_002731;NM_207578	Body;Body
Comp1.csv	cg23060465	Comp1	chr8	141625545	+	EIF2C2;EIF2C2	NM_012154;NM_001164623	Body;Body		TRUE
Comp1.csv	cg23111196	Comp1	chr5	60603263	-					TRUE
Comp1.csv	cg23131909	Comp1	chr2	219267443	-	MIR26B;CTDSP1;CTDSP1	NR_029500;NM_182642;NM_021198	Body;Body;Body
Comp1.csv	cg23298862	Comp1	chr7	158159286	+	PTPRN2;PTPRN2;PTPRN2	NM_002847;NM_130842;NM_130843	Body;Body;Body			7:157851519-157852110
Comp1.csv	cg23337009	Comp1	chr2	242990312	-						2:242638936-242639002
Comp1.csv	cg23345084	Comp1	chr2	39891341	+	TMEM178	NM_001167959	TSS1500
Comp1.csv	cg23403750	Comp1	chr5	114610319	+	CCDC112;CCDC112	NM_152549;NM_001040440	Body;Body				5:114610223-114610378	Unclassified_Cell_type_specific
Comp1.csv	cg23406136	Comp1	chr3	50397379	+	TMEM115	NM_007024	TSS1500				3:50396452-50397584	Promoter_Associated
Comp1.csv	cg23475955	Comp1	chr11	1985762	+						11:1941489-1943149
Comp1.csv	cg23523215	Comp1	chr2	202508694	+	ALS2CR4;ALS2CR4	NM_001044385;NM_152388	TSS1500;TSS1500				2:202508646-202508838	Promoter_Associated
Comp1.csv	cg23598010	Comp1	chr12	88601809	+					TRUE
Comp1.csv	cg23599843	Comp1	chr8	75234269	-	JPH1	NM_020647	TSS1500	RDMR
Comp1.csv	cg23619431	Comp1	chr17	74536068	-	PRCD	NM_001077620	TSS200				17:74535986-74536122	Unclassified_Cell_type_specific
Comp1.csv	cg23622047	Comp1	chr2	173701464	+	RAPGEF4;RAPGEF4	NM_007023;NM_001100397	Body;Body		TRUE
Comp1.csv	cg23629166	Comp1	chr1	2345368	+	PEX10;PEX10	NM_002617;NM_153818	TSS1500;TSS1500				1:2344997-2348677	Promoter_Associated
Comp1.csv	cg23679798	Comp1	chr19	56654827	-	ZNF444	NM_018337	5'UTR
Comp1.csv	cg23692386	Comp1	chr11	131799662	+	NTM;NTM;NTM;NTM	NM_001144059;NM_001048209;NM_001144058;NM_016522	Body;Body;Body;Body			11:131304852-131304912
Comp1.csv	cg23723793	Comp1	chr14	75987498	-	BATF	NM_006399	TSS1500		TRUE
Comp1.csv	cg23756872	Comp1	chr18	47014089	+	C18orf32	NM_001035005	TSS1500				18:47012595-47014206	Promoter_Associated
Comp1.csv	cg23765086	Comp1	chr7	44348976	-	CAMK2B;CAMK2B;CAMK2B;CAMK2B;CAMK2B;CAMK2B;CAMK2B;CAMK2B	NM_172081;NM_172082;NM_172083;NM_172084;NM_172079;NM_001220;NM_172078;NM_172080	Body;Body;Body;Body;Body;Body;Body;Body		TRUE		7:44348485-44348979	Unclassified_Cell_type_specific	TRUE
Comp1.csv	cg23846400	Comp1	chr21	33687040	-	URB1;MRAP	NM_014825;NM_206898	3'UTR;3'UTR
Comp1.csv	cg23851932	Comp1	chr11	64627633	+	EHD1	NM_006795	Body			11:64384067-64384353	11:64627614-64628721	Unclassified
Comp1.csv	cg23886355	Comp1	chr13	113662042	+	MCF2L;MCF2L	NM_001112732;NM_024979	Body;Body			13:112709869-112710109
Comp1.csv	cg23935522	Comp1	chr12	77162317	+	ZDHHC17	NM_015336	Body
Comp1.csv	cg23957372	Comp1	chr17	61498814	-	TANC2	NM_025185	Body			17:58852284-58852715
Comp1.csv	cg23971049	Comp1	chr19	14992278	-	OR7A17	NM_030901	TSS200
Comp1.csv	cg23978322	Comp1	chr6	97010439	+	FHL5;FHL5;FHL5;FHL5	NM_020482;NM_001170807;NM_020482;NM_001170807	1stExon;5'UTR;5'UTR;1stExon
Comp1.csv	cg23981702	Comp1	chr1	115732999	-					TRUE				TRUE
Comp1.csv	cg23983783	Comp1	chr13	32997294	-	N4BP2L1;N4BP2L1	NM_001079691;NM_052818	Body;Body
Comp1.csv	cg23984446	Comp1	chr11	56756800	+	OR5AK2	NM_001005323	1stExon
Comp1.csv	cg24065136	Comp1	chr7	151836322	+	MLL3	NM_170606	Body			7:151467224-151467274
Comp1.csv	cg24126564	Comp1	chr15	60918679	-	RORA;RORA;RORA	NM_002943;NM_134261;NM_134260	Body;Body;Body		TRUE
Comp1.csv	cg24168924	Comp1	chr14	99664243	-	BCL11B;BCL11B	NM_022898;NM_138576	Body;Body			14:98733996-98734100
Comp1.csv	cg24216966	Comp1	chr6	31540121	+	LTA;LTA;LTA	NM_000595;NM_001159740;NM_000595	1stExon;5'UTR;5'UTR				6:31539764-31540869	Promoter_Associated
Comp1.csv	cg24241305	Comp1	chr13	114826075	-	RASA3	NM_007368	Body			13:113844065-113844606	13:114825987-114826258	Unclassified_Cell_type_specific
Comp1.csv	cg24268966	Comp1	chr12	66341719	-	HMGA2	NM_003483	Body		TRUE
Comp1.csv	cg24275097	Comp1	chr6	28949437	+						6:29057416-29057445
Comp1.csv	cg24275159	Comp1	chr3	183944906	-							3:183944739-183946379	Unclassified
Comp1.csv	cg24290756	Comp1	chr2	242811552	+	C2orf85	NM_173821	TSS1500			2:242460225-242461324
Comp1.csv	cg24296484	Comp1	chr1	154298543	-	ATP8B2	NM_001005855	5'UTR	DMR
Comp1.csv	cg24297873	Comp1	chr7	1993352	-	MAD1L1;MAD1L1;MAD1L1	NM_003550;NM_001013837;NM_001013836	Body;Body;Body			7:1958992-1959883
Comp1.csv	cg24343322	Comp1	chr17	78925172	+	RPTOR;RPTOR	NM_001163034;NM_020761	Body;Body			17:76539749-76539886
Comp1.csv	cg24403644	Comp1	chr20	42574624	+	TOX2;TOX2;TOX2;TOX2	NM_001098796;NM_001098797;NM_001098798;NM_032883	5'UTR;Body;1stExon;5'UTR
Comp1.csv	cg24405068	Comp1	chr6	137366336	+	IL20RA	NM_014432	TSS200
Comp1.csv	cg24430034	Comp1	chr13	110386176	-						13:109184050-109184369
Comp1.csv	cg24430528	Comp1	chr4	76599500	+	G3BP2;G3BP2;G3BP2	NM_203505;NM_203504;NM_012297	TSS1500;TSS1500;TSS1500
Comp1.csv	cg24509815	Comp1	chr22	37523151	+	IL2RB	NM_000878	3'UTR				22:37522739-37523301	Unclassified
Comp1.csv	cg24755033	Comp1	chr7	82789373	-	PCLO;PCLO	NM_014510;NM_033026	Body;Body
Comp1.csv	cg24769205	Comp1	chr17	31860758	+	ACCN1	NM_001094	Body
Comp1.csv	cg24790676	Comp1	chr19	51523736	-	KLK10;KLK10;KLK10	NM_145888;NM_001077500;NM_002776	TSS1500;TSS1500;TSS1500				19:51523603-51524740	Unclassified
Comp1.csv	cg24838136	Comp1	chr3	124887734	+	SLC12A8	NM_024628	Body		TRUE
Comp1.csv	cg24933919	Comp1	chr13	77298665	+					TRUE
Comp1.csv	cg24996403	Comp1	chr17	42638832	+				RDMR
Comp1.csv	cg25015416	Comp1	chr17	40125608	-	CNP	NM_033133	Body			17:37379086-37379308
Comp1.csv	cg25015585	Comp1	chr11	62457334	+	LRRN4CL	NM_203422	TSS200						TRUE
Comp1.csv	cg25042284	Comp1	chr7	18357830	-					TRUE
Comp1.csv	cg25062184	Comp1	chr1	167088558	+	DUSP27	NM_001080426	Body
Comp1.csv	cg25067606	Comp1	chr10	134437807	+	INPP5A	NM_005539	Body			10:134287770-134287998
Comp1.csv	cg25133753	Comp1	chr20	44299726	-	WFDC11	NM_147197	TSS1500
Comp1.csv	cg25140002	Comp1	chr5	157118350	-						5:157049742-157050929
Comp1.csv	cg25203539	Comp1	chr1	1275578	-	DVL1	NM_004421	Body			1:1264203-1265732
Comp1.csv	cg25269404	Comp1	chr22	29542310	-	KREMEN1;KREMEN1	NM_032045;NM_001039570	Body;3'UTR
Comp1.csv	cg25275452	Comp1	chr10	1175755	-	WDR37	NM_014023	3'UTR			10:1165633-1165758
Comp1.csv	cg25283432	Comp1	chr12	125282561	+	SCARB1;SCARB1	NM_001082959;NM_005505	Body;Body			12:123848272-123848550
Comp1.csv	cg25332238	Comp1	chr2	70122333	+	SNRNP27	NM_006857	Body			2:69975732-69975850
Comp1.csv	cg25361694	Comp1	chr1	3512048	+	MEGF6	NM_001409	Body			1:3501550-3501978
Comp1.csv	cg25363679	Comp1	chr12	71031202	-	PTPRB;PTPRB	NM_001109754;NM_001109754	5'UTR;1stExon
Comp1.csv	cg25395087	Comp1	chr6	158409885	+	SYNJ2	NM_003898	Body		TRUE
Comp1.csv	cg25414209	Comp1	chr13	36785834	-	SOHLH2	NM_017826	Body		TRUE
Comp1.csv	cg25448856	Comp1	chr12	93172875	-	EEA1	NM_003566	Body		TRUE
Comp1.csv	cg25481636	Comp1	chr2	983326	+	SNTG2	NM_018968	Body			2:973290-973346
Comp1.csv	cg25541666	Comp1	chr5	87848492	+	LOC645323	NR_015436	Body
Comp1.csv	cg25567054	Comp1	chr14	104824020	+						14:103895026-103895584
Comp1.csv	cg25583264	Comp1	chr17	49462727	-						17:46817715-46817870
Comp1.csv	cg25620760	Comp1	chr3	170202937	-	SLC7A14	NM_020949	Body		TRUE
Comp1.csv	cg25630514	Comp1	chr10	8103415	-	GATA3;GATA3	NM_001002295;NM_002051	Body;Body	RDMR			10:8103138-8103934	Unclassified_Cell_type_specific
Comp1.csv	cg25723149	Comp1	chr7	24797680	+	DFNA5;DFNA5;DFNA5	NM_001127453;NM_001127454;NM_004403	TSS1500;TSS200;TSS200			7:24762862-24764206	7:24796223-24797799	Unclassified
Comp1.csv	cg25769852	Comp1	chr12	9914057	+	CD69;CD69;CD69	NR_026671;NR_026672;NM_001781	TSS1500;TSS1500;TSS1500
Comp1.csv	cg25771096	Comp1	chr11	109295767	+	C11orf87	NM_207645	3'UTR	RDMR
Comp1.csv	cg25800753	Comp1	chr10	94891725	-					TRUE
Comp1.csv	cg25801622	Comp1	chr12	123596413	+	PITPNM2	NM_020845	TSS1500
Comp1.csv	cg25813711	Comp1	chr11	28581244	-					TRUE
Comp1.csv	cg25827670	Comp1	chr17	15255513	+					TRUE				TRUE
Comp1.csv	cg25837277	Comp1	chr19	46999366	-	PNMAL2	NM_020709	TSS200
Comp1.csv	cg25871890	Comp1	chr7	135183939	+	CNOT4;CNOT4	NM_013316;NM_001008225	5'UTR;5'UTR		TRUE
Comp1.csv	cg25879946	Comp1	chr17	77076150	+	ENGASE	NM_001042573	Body			17:74587683-74588428
Comp1.csv	cg25930662	Comp1	chr6	168121243	-						6:167864069-167864152
Comp1.csv	cg25954642	Comp1	chr7	143011921	+	CLCN1	NM_000083	TSS1500
Comp1.csv	cg25961952	Comp1	chr5	134523470	+
Comp1.csv	cg25974922	Comp1	chr19	5660924	-	SAFB	NM_002967	Body
Comp1.csv	cg25987208	Comp1	chr10	8079618	+						10:8119548-8119851	10:8079499-8079726	Unclassified_Cell_type_specific
Comp1.csv	cg26003909	Comp1	chr8	143102224	-					TRUE
Comp1.csv	cg26031742	Comp1	chr1	16456023	-	EPHA2	NM_004431	Body			1:16328610-16328648
Comp1.csv	cg26031954	Comp1	chr1	2139327	-	C1orf86	NM_001146310	TSS200			1:2128802-2129313			TRUE
Comp1.csv	cg26056577	Comp1	chr1	6526583	-	TNFRSF25;PLEKHG5;TNFRSF25;PLEKHG5;PLEKHG5;TNFRSF25;PLEKHG5;TNFRSF25;TNFRSF25;PLEKHG5;TNFRSF25	NM_148966;NM_001042663;NM_148965;NM_001042665;NM_001042664;NM_003790;NM_198681;NM_148970;NM_001039664;NM_020631;NM_148967	TSS1500;3'UTR;TSS1500;3'UTR;3'UTR;TSS1500;3'UTR;TSS1500;TSS1500;3'UTR;TSS1500						TRUE
Comp1.csv	cg26068090	Comp1	chr13	38518217	+					TRUE
Comp1.csv	cg26077811	Comp1	chr11	119232263	-	USP2;USP2	NM_004205;NM_171997	Body;Body				11:119232232-119232435	Unclassified_Cell_type_specific	TRUE
Comp1.csv	cg26120485	Comp1	chr7	112119501	+	C7orf53	NM_001134468	TSS1500
Comp1.csv	cg26165908	Comp1	chr11	57520988	-						11:57276910-57277565
Comp1.csv	cg26214074	Comp1	chr2	27799207	+	C2orf16	NM_032266	TSS200
Comp1.csv	cg26217648	Comp1	chr14	58096553	+
Comp1.csv	cg26275799	Comp1	chr6	150255758	+							6:150254974-150256396	Unclassified	TRUE
Comp1.csv	cg26277008	Comp1	chr14	100678114	+
Comp1.csv	cg26342114	Comp1	chr5	172244462	+					TRUE
Comp1.csv	cg26386189	Comp1	chr11	1706902	-	HCCA2;FAM99B	NM_053005;NR_026642	Body;TSS200
Comp1.csv	cg26445928	Comp1	chr7	130740829	-	FLJ43663;FLJ43663	NR_015431;NR_024153	Body;Body		TRUE
Comp1.csv	cg26475330	Comp1	chr17	54242959	+	ANKFN1	NM_153228	Body		TRUE
Comp1.csv	cg26509305	Comp1	chr2	28083763	+	RBKS	NM_022128	Body		TRUE
Comp1.csv	cg26510500	Comp1	chr2	74778482	-	LOXL3	NM_032603	Body				2:74778397-74778549	Unclassified_Cell_type_specific
Comp1.csv	cg26594205	Comp1	chr6	72003068	+	OGFRL1	NM_024576	Body
Comp1.csv	cg26630688	Comp1	chr11	8964717	+	ASCL3	NM_020646	TSS200
Comp1.csv	cg26643914	Comp1	chr5	172963035	+					TRUE
Comp1.csv	cg26657675	Comp1	chr16	85575407	-					TRUE		16:85575277-85575505	Unclassified_Cell_type_specific
Comp1.csv	cg26670249	Comp1	chr19	14223997	-	PRKACA;PRKACA	NM_002730;NM_207518	Body;Body		TRUE				TRUE
Comp1.csv	cg26677394	Comp1	chr6	46258880	+	RCAN2	NM_005822	Body		TRUE
Comp1.csv	cg26748758	Comp1	chr11	77792715	-	NDUFC2	NM_004549	TSS1500
Comp1.csv	cg26757673	Comp1	chr22	37545423	+	IL2RB	NM_000878	5'UTR		TRUE		22:37544958-37546487	Promoter_Associated
Comp1.csv	cg26786980	Comp1	chr3	25469872	-	RARB;RARB;RARB;RARB	NM_016152;NM_016152;NM_000965;NM_000965	5'UTR;1stExon;1stExon;5'UTR	DMR	TRUE	3:25444840-25444930
Comp1.csv	cg26796069	Comp1	chr8	145162300	-	MAF1;KIAA1875	NM_032272;NR_024207	3'UTR;TSS1500						TRUE
Comp1.csv	cg26829071	Comp1	chr12	131590596	+	GPR133	NM_198827	Body			12:130156291-130156559	12:131590218-131590905	Unclassified_Cell_type_specific
Comp1.csv	cg26862286	Comp1	chr2	232330307	-	NCL	NM_005381	TSS1500
Comp1.csv	cg26899988	Comp1	chr11	128321108	-
Comp1.csv	cg26926221	Comp1	chr6	144698834	-	UTRN	NM_007124	Body		TRUE
Comp1.csv	cg26988194	Comp1	chr17	66450647	+	WIPI1	NM_017983	Body
Comp1.csv	cg27006721	Comp1	chr10	49760566	+	ARHGAP22	NM_021226	Body		TRUE
Comp1.csv	cg27010076	Comp1	chr5	112586110	+	MCC;MCC	NM_002387;NM_001085377	Body;Body		TRUE
Comp1.csv	cg27018464	Comp1	chr14	101071191	+						14:100140834-100140945
Comp1.csv	cg27105598	Comp1	chr2	205520167	-	PARD3B;PARD3B;PARD3B	NM_152526;NM_057177;NM_205863	Body;Body;Body		TRUE
Comp1.csv	cg27118533	Comp1	chr6	128344105	-	PTPRK;PTPRK	NM_002844;NM_001135648	Body;Body		TRUE
Comp1.csv	cg27123166	Comp1	chr6	39793490	+	DAAM2	NM_015345	5'UTR		TRUE
Comp1.csv	cg27139851	Comp1	chr5	34012039	-
Comp1.csv	cg27158011	Comp1	chr15	33188759	-	FMN1	NM_001103184	Body		TRUE
Comp1.csv	cg27308982	Comp1	chr18	77196450	-	NFATC1;NFATC1;NFATC1;NFATC1;NFATC1	NM_006162;NM_172388;NM_172389;NM_172387;NM_172390	Body;5'UTR;Body;Body;Body			18:75297123-75298206
Comp1.csv	cg27310219	Comp1	chr7	81240445	+						7:81078340-81078644
Comp1.csv	cg27331343	Comp1	chr11	204709	+	BET1L;BET1L	NM_001098787;NM_016526	3'UTR;3'UTR
Comp1.csv	cg27363280	Comp1	chr2	242867555	-						2:242516178-242516287
Comp1.csv	cg27366882	Comp1	chr3	133540807	-					TRUE		3:133540626-133541575	Gene_Associated	TRUE
Comp1.csv	cg27377610	Comp1	chr7	143204891	-
Comp1.csv	cg27383873	Comp1	chr10	50724286	-	ERCC6;PGBD3	NM_000124;NM_170753	Body;Body
Comp1.csv	cg27396284	Comp1	chr7	18591072	+	HDAC9;HDAC9;HDAC9;HDAC9;HDAC9	NM_178425;NM_178423;NM_058177;NM_058176;NM_014707	Body;Body;Body;Body;Body				7:18591056-18591221	Unclassified_Cell_type_specific
Comp1.csv	cg27504053	Comp1	chr1	201488666	+	RPS10P7	NR_026667	TSS1500
Comp1.csv	cg27510001	Comp1	chr1	64484361	+	ROR1;ROR1	NM_005012;NM_001083592	Body;Body		TRUE
Comp1.csv	cg27525636	Comp1	chr7	157171342	+	DNAJB6;DNAJB6	NM_005494;NM_058246	Body;Body		TRUE
Comp1.csv	cg27598632	Comp1	chr8	7686204	-	DEFB106B;DEFB106A	NM_001040704;NM_152251	Body;Body
Comp1.csv	cg27643022	Comp1	chr11	85396000	+	CCDC89;CCDC89	NM_152723;NM_152723	1stExon;3'UTR
Comp2.csv	cg00001534	Comp2	chr1	51034865	-	FAF1	NM_007051	Body		TRUE
Comp2.csv	cg00038665	Comp2	chr4	128798826	+
Comp2.csv	cg00039147	Comp2	chr17	35194628	-					TRUE
Comp2.csv	cg00081827	Comp2	chr2	24396224	+
Comp2.csv	cg00108454	Comp2	chr1	22963614	+	C1QA	NM_015991	5'UTR
Comp2.csv	cg00124009	Comp2	chr1	201439578	+	PHLDA3	NM_012396	TSS1500
Comp2.csv	cg00124095	Comp2	chr3	72305082	+					TRUE		3:72305024-72305627	Unclassified_Cell_type_specific	TRUE
Comp2.csv	cg00134415	Comp2	chr22	38856689	-
Comp2.csv	cg00134539	Comp2	chr21	43824071	+	UBASH3A;UBASH3A	NM_001001895;NM_018961	1stExon;1stExon				21:43823474-43824410	Unclassified_Cell_type_specific
Comp2.csv	cg00136477	Comp2	chr1	22970339	+	C1QC;C1QC	NM_172369;NM_001114101	5'UTR;5'UTR
Comp2.csv	cg00165394	Comp2	chr15	42187649	-	SPTBN5	NM_016642	TSS1500				15:42186577-42187759	Promoter_Associated
Comp2.csv	cg00175066	Comp2	chr6	28893092	+	TRIM27	NM_006510	TSS1500
Comp2.csv	cg00175734	Comp2	chr6	8082136	-	EEF1E1;EEF1E1	NM_004280;NM_001135650	Body;Body		TRUE
Comp2.csv	cg00251270	Comp2	chr10	3536362	-						10:3526336-3526376
Comp2.csv	cg00259097	Comp2	chr16	70770604	+	VAC14	NM_018052	Body		TRUE
Comp2.csv	cg00261832	Comp2	chr6	132270033	-	CTGF	NM_001901	3'UTR	RDMR
Comp2.csv	cg00305996	Comp2	chr2	227655319	-	IRS1	NM_005544	3'UTR	CDMR
Comp2.csv	cg00308440	Comp2	chr7	14874108	+	DGKB;DGKB	NM_145695;NM_004080	Body;Body		TRUE
Comp2.csv	cg00321901	Comp2	chr8	10512459	-	RP1L1;RP1L1	NM_178857;NM_178857	1stExon;5'UTR						TRUE
Comp2.csv	cg00324205	Comp2	chr15	94911890	+	MCTP2;MCTP2;MCTP2	NM_018349;NM_001159644;NM_001159643	Body;Body;Body		TRUE
Comp2.csv	cg00350932	Comp2	chr2	86335912	+	PTCD3	NM_017952	Body
Comp2.csv	cg00386940	Comp2	chr20	43593364	-
Comp2.csv	cg00418183	Comp2	chr20	50177010	-	NFATC2	NM_001136021	Body
Comp2.csv	cg00436282	Comp2	chr4	70861449	+	STATH;STATH	NM_001009181;NM_003154	TSS200;TSS200
Comp2.csv	cg00438952	Comp2	chr3	177149136	-					TRUE
Comp2.csv	cg00442646	Comp2	chr6	159278649	-	OSTCL	NR_028496	Body
Comp2.csv	cg00452622	Comp2	chr6	15660584	+	DTNBP1;DTNBP1;DTNBP1	NM_183040;NM_032122;NM_183041	Body;Body;5'UTR
Comp2.csv	cg00465247	Comp2	chr13	50703477	+				CDMR		13:49601471-49601615	13:50702745-50703962	Unclassified_Cell_type_specific
Comp2.csv	cg00466425	Comp2	chr6	30856491	+	DDR1;DDR1;DDR1;DDR1	NM_013994;NM_013994;NM_013993;NM_001954	5'UTR;1stExon;5'UTR;5'UTR						TRUE
Comp2.csv	cg00473597	Comp2	chr19	6108131	-	RFX2;RFX2	NM_000635;NM_134433	5'UTR;5'UTR
Comp2.csv	cg00486280	Comp2	chr15	34988869	-					TRUE
Comp2.csv	cg00500100	Comp2	chr5	140098250	+	VTRNA1-2	NR_026704	TSS1500
Comp2.csv	cg00501876	Comp2	chr3	39193251	-	CSRNP1	NM_033027	5'UTR						TRUE
Comp2.csv	cg00501919	Comp2	chr6	31540750	-	LTA;LTA	NM_000595;NM_001159740	Body;Body				6:31539764-31540869	Promoter_Associated
Comp2.csv	cg00521850	Comp2	chr8	141349194	+	TRAPPC9;TRAPPC9	NM_001160372;NM_031466	Body;Body				8:141348305-141349545	Unclassified_Cell_type_specific
Comp2.csv	cg00558718	Comp2	chr3	120397653	+	HGD	NM_000187	Body		TRUE
Comp2.csv	cg00571354	Comp2	chr7	150666767	-	KCNH2;KCNH2	NM_172056;NM_000238	Body;Body		TRUE
Comp2.csv	cg00655525	Comp2	chr5	60038293	+
Comp2.csv	cg00656728	Comp2	chr1	42618506	+	GUCA2B	NM_007102	TSS1500
Comp2.csv	cg00675878	Comp2	chr22	23521267	+	BCR;BCR	NM_021574;NM_004327	TSS1500;TSS1500
Comp2.csv	cg00707688	Comp2	chr21	45999571	+	KRTAP10-5;C21orf29;KRTAP10-5	NM_198694;NM_144991;NM_198694	1stExon;Body;3'UTR
Comp2.csv	cg00757070	Comp2	chr11	118827082	+	UPK2	NM_006760	1stExon		TRUE
Comp2.csv	cg00790847	Comp2	chr12	40497575	+	SLC2A13	NM_052885	Body	CDMR
Comp2.csv	cg00795812	Comp2	chr2	242802009	+	PDCD1	NM_005018	TSS1500		TRUE
Comp2.csv	cg00801823	Comp2	chr5	64061354	-	SFRS12IP1	NM_173829	Body
Comp2.csv	cg00822361	Comp2	chr3	156271246	-	SSR3	NM_007107	Body	RDMR
Comp2.csv	cg00871055	Comp2	chr19	46732220	-	IGFL1	NM_198541	TSS1500
Comp2.csv	cg00872471	Comp2	chr4	174419704	-
Comp2.csv	cg00874494	Comp2	chr22	26828939	+	ASPHD2	NM_020437	5'UTR
Comp2.csv	cg00881168	Comp2	chr2	37570604	+	QPCT	NM_012413	TSS1500						TRUE
Comp2.csv	cg00894252	Comp2	chr1	156781025	-	SH2D2A;SH2D2A;SH2D2A;SH2D2A;SH2D2A	NM_001161443;NM_001161442;NM_003975;NM_001161441;NM_001161444	Body;Body;Body;Body;Body
Comp2.csv	cg00934017	Comp2	chr1	115842640	-	NGF	NM_002506	5'UTR		TRUE
Comp2.csv	cg00953069	Comp2	chr1	155991941	-	SSR2	NM_003145	TSS1500
Comp2.csv	cg00990587	Comp2	chr22	20227688	+							22:20227605-20228201	Unclassified_Cell_type_specific
Comp2.csv	cg01008405	Comp2	chr5	139039026	+	CXXC5	NM_016463	5'UTR				5:139038834-139039153	Unclassified_Cell_type_specific	TRUE
Comp2.csv	cg01015287	Comp2	chr9	103360761	+					TRUE		9:103360515-103361635	Promoter_Associated_Cell_type_specific
Comp2.csv	cg01016119	Comp2	chr3	56835282	-	ARHGEF3;ARHGEF3	NM_001128615;NM_019555	Body;Body		TRUE
Comp2.csv	cg01084837	Comp2	chr11	116881122	-	SIK3	NM_025164	Body		TRUE
Comp2.csv	cg01092036	Comp2	chr11	102595300	-	MMP8	NM_002424	Body
Comp2.csv	cg01106788	Comp2	chr18	43497533	-	KIAA1632	NM_020964	Body
Comp2.csv	cg01124420	Comp2	chr2	109605518	-	EDAR;EDAR	NM_022336;NM_022336	5'UTR;1stExon				2:109605086-109605969	Unclassified_Cell_type_specific	TRUE
Comp2.csv	cg01130898	Comp2	chr2	219473002	-	PLCD4	NM_032726	5'UTR
Comp2.csv	cg01142438	Comp2	chr5	178489987	-	ZNF354C	NM_014594	Body
Comp2.csv	cg01178040	Comp2	chr6	32078521	+	TNXB	NM_019105	TSS1500
Comp2.csv	cg01186871	Comp2	chr5	41868227	-	OXCT1	NM_000436	Body
Comp2.csv	cg01213022	Comp2	chr10	86052226	-
Comp2.csv	cg01242602	Comp2	chr6	99871510	-	SFRS18;SFRS18	NM_015491;NM_032870	5'UTR;5'UTR
Comp2.csv	cg01259126	Comp2	chr22	29705157	+	GAS2L1;GAS2L1;GAS2L1	NM_152237;NM_006478;NM_152236	Body;Body;Body		TRUE		22:29704226-29705228	Unclassified_Cell_type_specific
Comp2.csv	cg01273336	Comp2	chr13	67872416	-					TRUE
Comp2.csv	cg01291856	Comp2	chr11	1706894	-	HCCA2;FAM99B	NM_053005;NR_026642	Body;TSS200
Comp2.csv	cg01317050	Comp2	chr10	88278067	-	WAPAL	NM_015045	5'UTR
Comp2.csv	cg01331275	Comp2	chr2	9908576	-					TRUE				TRUE
Comp2.csv	cg01340347	Comp2	chr5	173415630	-	C5orf47	NM_001144954	TSS1500
Comp2.csv	cg01341643	Comp2	chr17	76472354	+	DNAH17	NM_173628	Body			17:73983892-73984128
Comp2.csv	cg01376217	Comp2	chr3	40492526	-
Comp2.csv	cg01390564	Comp2	chr16	31162282	-	PRSS36	NM_173502	TSS1500
Comp2.csv	cg01406247	Comp2	chr13	34611274	-					TRUE
Comp2.csv	cg01414572	Comp2	chr12	5248588	+					TRUE
Comp2.csv	cg01423643	Comp2	chr1	160992358	-	F11R	NM_016946	TSS1500
Comp2.csv	cg01461211	Comp2	chr16	85478908	-					TRUE	16:84036332-84036632	16:85478230-85479057	Unclassified_Cell_type_specific	TRUE
Comp2.csv	cg01462349	Comp2	chr7	157664568	-	PTPRN2;PTPRN2;PTPRN2	NM_002847;NM_130842;NM_130843	Body;Body;Body	RDMR			7:157664374-157664710	Unclassified_Cell_type_specific
Comp2.csv	cg01555432	Comp2	chr1	16009778	-	PLEKHM2	NM_015164	TSS1500
Comp2.csv	cg01559904	Comp2	chr13	49001351	-	LPAR6;LPAR6;RB1	NM_001162497;NM_005767;NM_000321	TSS1500;5'UTR;Body
Comp2.csv	cg01625044	Comp2	chr6	28963898	-	ZNF311	NM_001010877	Body
Comp2.csv	cg01633359	Comp2	chr5	33439359	-
Comp2.csv	cg01646665	Comp2	chr1	156251436	-	TMEM79;SMG5	NR_026678;NM_015327	TSS1500;Body	RDMR
Comp2.csv	cg01675512	Comp2	chr11	118874608	+	RPL23AP64;CCDC84	NR_003040;NM_198489	TSS1500;Body
Comp2.csv	cg01684824	Comp2	chr20	44449686	-
Comp2.csv	cg01721818	Comp2	chr2	15735912	+	DDX1	NM_004939	Body
Comp2.csv	cg01742357	Comp2	chr2	173753732	+	RAPGEF4;RAPGEF4	NM_007023;NM_001100397	Body;Body
Comp2.csv	cg01815626	Comp2	chr12	52890212	+					TRUE
Comp2.csv	cg01840965	Comp2	chr22	32601654	+	RFPL2	NM_001159545	TSS1500
Comp2.csv	cg01849903	Comp2	chr3	127263647	-							3:127262759-127264008	Unclassified
Comp2.csv	cg01863419	Comp2	chr2	201373417	+	KCTD18	NM_152387	5'UTR
Comp2.csv	cg01874730	Comp2	chr16	57406425	-	CX3CL1;CX3CL1	NM_002996;NM_002996	1stExon;5'UTR		TRUE				TRUE
Comp2.csv	cg01930756	Comp2	chr5	135424444	+					TRUE		5:135424328-135424482	Unclassified_Cell_type_specific
Comp2.csv	cg01939891	Comp2	chr1	162534495	-	UAP1	NM_003115	5'UTR
Comp2.csv	cg01947906	Comp2	chr2	27293255	+	AGBL5	NM_021831	3'UTR
Comp2.csv	cg01948217	Comp2	chr20	36932385	+	BPI	NM_001725	TSS200
Comp2.csv	cg01952537	Comp2	chr14	105051261	-	C14orf180	NM_001008404	5'UTR				14:105051237-105051422	Unclassified_Cell_type_specific
Comp2.csv	cg01998763	Comp2	chr2	236253414	-					TRUE
Comp2.csv	cg02016723	Comp2	chr20	43743511	-	WFDC5	NM_145652	Body
Comp2.csv	cg02018180	Comp2	chr5	150910600	-	FAT2	NM_001447	Body
Comp2.csv	cg02054697	Comp2	chr4	90360897	+					TRUE
Comp2.csv	cg02081302	Comp2	chr14	21526267	-	RNASE8	NM_138331	1stExon				14:21525845-21526594	Unclassified_Cell_type_specific
Comp2.csv	cg02097254	Comp2	chr2	172372096	+
Comp2.csv	cg02124498	Comp2	chr3	108020451	-	HHLA2	NM_007072	TSS1500
Comp2.csv	cg02135821	Comp2	chr14	94545678	-	DDX24	NM_020414	Body		TRUE		14:94545629-94547117	Promoter_Associated
Comp2.csv	cg02180189	Comp2	chr11	2710486	-	KCNQ1;KCNQ1OT1;KCNQ1	NM_000218;NR_002728;NM_181798	Body;Body;Body	RDMR
Comp2.csv	cg02185160	Comp2	chr8	61833707	-				RDMR
Comp2.csv	cg02212836	Comp2	chr6	6589075	+	LY86;LOC285780	NM_004271;NR_026970	1stExon;Body				6:6588983-6589180	Unclassified
Comp2.csv	cg02240876	Comp2	chr20	61924240	+	COL20A1	NM_020882	TSS1500		TRUE
Comp2.csv	cg02289752	Comp2	chr1	17998265	-	ARHGEF10L;ARHGEF10L	NM_001011722;NM_018125	Body;Body		TRUE		1:17998214-17998410	Unclassified_Cell_type_specific
Comp2.csv	cg02294570	Comp2	chr12	122362615	+	WDR66	NM_144668	Body		TRUE				TRUE
Comp2.csv	cg02296376	Comp2	chr22	20236758	-	MIR1286;RTN4R	NR_031618;NM_023004	TSS200;Body
Comp2.csv	cg02303807	Comp2	chr1	31367595	+	SDC3	NM_014654	Body		TRUE
Comp2.csv	cg02329386	Comp2	chr2	70055719	+	GMCL1	NM_178439	TSS1500
Comp2.csv	cg02358664	Comp2	chr16	57918670	+	CNGB1	NM_001297	Body		TRUE		16:57918604-57918923	Unclassified_Cell_type_specific
Comp2.csv	cg02459107	Comp2	chr1	67143332	-	SGIP1	NM_032291	Body		TRUE
Comp2.csv	cg02486513	Comp2	chr12	8931239	-
Comp2.csv	cg02500042	Comp2	chr4	77342788	-									TRUE
Comp2.csv	cg02505177	Comp2	chr10	103574626	-	MGEA5;MGEA5	NM_001142434;NM_012215	Body;Body				10:103574594-103574850	Promoter_Associated_Cell_type_specific
Comp2.csv	cg02529358	Comp2	chr5	148786302	-	LOC728264	NR_027180	TSS200		TRUE				TRUE
Comp2.csv	cg02544383	Comp2	chr7	108899319	+					TRUE
Comp2.csv	cg02603307	Comp2	chr5	138242149	+	CTNNA1	NM_001903	Body		TRUE
Comp2.csv	cg02623114	Comp2	chr8	145015122	-	PLEC1;PLEC1;PLEC1;PLEC1;PLEC1;PLEC1;PLEC1;PLEC1	NM_201378;NM_201382;NM_201381;NM_000445;NM_201384;NM_201380;NM_201383;NM_201379	Body;Body;Body;Body;TSS1500;Body;Body;Body		TRUE		8:145014934-145015432	Promoter_Associated
Comp2.csv	cg02625623	Comp2	chr13	23493069	+
Comp2.csv	cg02703822	Comp2	chr8	81680007	-	ZNF704	NM_001033723	Body		TRUE
Comp2.csv	cg02749511	Comp2	chr2	174696522	+					TRUE
Comp2.csv	cg02757488	Comp2	chr19	41193662	-	NUMBL	NM_004756	Body						TRUE
Comp2.csv	cg02764571	Comp2	chr5	42894332	-						5:42930089-42930153	5:42893777-42894826	Unclassified_Cell_type_specific
Comp2.csv	cg02765403	Comp2	chr19	59075349	+	MZF1;MZF1;LOC100131691	NM_198055;NM_003422;NR_027334	Body;Body;Body	RDMR			19:59075327-59075514	Unclassified_Cell_type_specific
Comp2.csv	cg02772619	Comp2	chr9	86753573	+
Comp2.csv	cg02862454	Comp2	chr22	51109466	+
Comp2.csv	cg02917399	Comp2	chr6	31860203	+	EHMT2;EHMT2	NM_006709;NM_025256	Body;Body
Comp2.csv	cg02936944	Comp2	chr6	31168943	-	HCG27	NR_026791	Body
Comp2.csv	cg03015592	Comp2	chr11	17602053	+					TRUE
Comp2.csv	cg03032770	Comp2	chr16	57669519	+	GPR56;GPR56;GPR56;GPR56;GPR56;GPR56;GPR56	NM_001145773;NM_201524;NM_001145772;NM_001145770;NM_005682;NM_001145771;NM_201525	5'UTR;5'UTR;5'UTR;5'UTR;5'UTR;5'UTR;5'UTR		TRUE
Comp2.csv	cg03042633	Comp2	chr1	2183365	+	SKI	NM_003036	Body			1:2173177-2173309
Comp2.csv	cg03113916	Comp2	chr6	143660870	-	AIG1	NM_016108	3'UTR
Comp2.csv	cg03149749	Comp2	chr22	50741674	-	PLXNB2	NM_012401	5'UTR		TRUE		22:50741493-50741684	Unclassified_Cell_type_specific
Comp2.csv	cg03164969	Comp2	chr11	1855884	+	SYT8	NM_138567	Body
Comp2.csv	cg03172991	Comp2	chr19	13105728	+	NFIX	NM_002501	TSS1500				19:13105722-13107411	Promoter_Associated_Cell_type_specific
Comp2.csv	cg03216884	Comp2	chr6	56514787	+	DST;DST;DST;DST	NM_001144770;NM_183380;NM_001144771;NM_001144769	Body;Body;Body;Body		TRUE
Comp2.csv	cg03254928	Comp2	chr11	118214810	-	CD3G;CD3D;CD3D	NM_000073;NM_000732;NM_001040651	TSS1500;TSS1500;TSS1500				11:118214748-118215208	Unclassified_Cell_type_specific
Comp2.csv	cg03258272	Comp2	chr12	10570179	-	KLRC3;KLRC3	NM_002261;NM_007333	Body;Body
Comp2.csv	cg03272195	Comp2	chr17	14211184	+	HS3ST3B1	NM_006041	Body		TRUE
Comp2.csv	cg03276479	Comp2	chr8	97507958	+	SDC2	NM_002998	Body	RDMR
Comp2.csv	cg03324464	Comp2	chr1	116022091	-						1:115823425-115823615
Comp2.csv	cg03339956	Comp2	chr10	114818235	+	TCF7L2;TCF7L2;TCF7L2;TCF7L2;TCF7L2;TCF7L2	NM_001146284;NM_001146285;NM_030756;NM_001146274;NM_001146286;NM_001146283	Body;Body;Body;Body;Body;Body		TRUE
Comp2.csv	cg03343128	Comp2	chr1	247712140	+	C1orf150	NM_145278	TSS1500				1:247712081-247712254	Unclassified_Cell_type_specific
Comp2.csv	cg03366884	Comp2	chr17	8844506	-	PIK3R5	NM_001142633	5'UTR		TRUE		17:8844405-8845906	Unclassified
Comp2.csv	cg03368870	Comp2	chr16	46655909	-	SHCBP1	NM_024745	TSS1500
Comp2.csv	cg03387103	Comp2	chr4	1827968	+	LETM1	NM_012318	Body
Comp2.csv	cg03467156	Comp2	chr6	29425910	+	OR2H1	NM_030883	TSS1500
Comp2.csv	cg03510511	Comp2	chr3	28027514	-					TRUE
Comp2.csv	cg03536404	Comp2	chr2	24485592	-	ITSN2;ITSN2;ITSN2	NM_019595;NM_006277;NM_147152	Body;Body;Body		TRUE
Comp2.csv	cg03612683	Comp2	chr19	43531821	-	PSG11;PSG11;PSG11	NM_001113410;NM_203287;NM_002785	TSS1500;TSS1500;TSS1500				19:43531584-43533245	Unclassified_Cell_type_specific
Comp2.csv	cg03642446	Comp2	chr16	32326062	-
Comp2.csv	cg03704355	Comp2	chr12	102270112	+	DRAM1	NM_018370	TSS1500
Comp2.csv	cg03706977	Comp2	chr19	464934	+	ODF3L2	NM_182577	Body
Comp2.csv	cg03723730	Comp2	chr6	34031694	+	GRM4	NM_000841	Body
Comp2.csv	cg03753642	Comp2	chr8	75261222	-	GDAP1;GDAP1	NM_018972;NM_001040875	TSS1500;TSS1500
Comp2.csv	cg03812240	Comp2	chr9	125107355	-
Comp2.csv	cg03854595	Comp2	chr16	11347455	-							16:11347164-11348221	Unclassified
Comp2.csv	cg03889044	Comp2	chr2	242802099	+	PDCD1	NM_005018	TSS1500		TRUE	2:242450708-242450845			TRUE
Comp2.csv	cg03896432	Comp2	chr7	56184866	-	LOC389493	NM_001145712	TSS1500
Comp2.csv	cg03940688	Comp2	chr20	46988236	-	LOC284749	NR_026958	TSS1500
Comp2.csv	cg03960562	Comp2	chr11	193021	-	SCGB1C1;LOC653486	NM_145651;NM_001097610	TSS200;TSS200
Comp2.csv	cg03985415	Comp2	chr1	229340974	-					TRUE		1:229340687-229341089	Unclassified_Cell_type_specific
Comp2.csv	cg03986574	Comp2	chr11	64544080	-	SF1;SF1;SF1;SF1	NM_201997;NM_201995;NM_201998;NM_004630	Body;Body;Body;Body
Comp2.csv	cg03998348	Comp2	chr15	38227285	+	TMCO5A	NM_152453	TSS200
Comp2.csv	cg04012913	Comp2	chr15	52974112	+
Comp2.csv	cg04031465	Comp2	chr1	222612680	+					TRUE
Comp2.csv	cg04042861	Comp2	chr2	231989824	-	HTR2B;PSMD1	NM_000867;NM_002807	TSS200;Body
Comp2.csv	cg04108438	Comp2	chr3	64427959	+					TRUE
Comp2.csv	cg04118234	Comp2	chr7	138790441	-	ZC3HAV1;ZC3HAV1	NM_020119;NM_024625	Body;Body
Comp2.csv	cg04163147	Comp2	chr11	4388493	-	OR52B4;OR52B4	NM_001005161;NM_001005161	1stExon;3'UTR
Comp2.csv	cg04164596	Comp2	chr14	78436764	-
Comp2.csv	cg04180953	Comp2	chr18	28743074	-	DSC1;DSC1	NM_004948;NM_024421	TSS1500;TSS1500
Comp2.csv	cg04188937	Comp2	chr5	3101614	-					TRUE
Comp2.csv	cg04191712	Comp2	chr11	67399029	+	TBX10	NM_005995	3'UTR
Comp2.csv	cg04207306	Comp2	chr9	130638259	-	AK1	NM_000476	5'UTR		TRUE
Comp2.csv	cg04207713	Comp2	chr11	115628869	+				CDMR
Comp2.csv	cg04216480	Comp2	chr3	60587837	-	FHIT;FHIT	NM_001166243;NM_002012	5'UTR;5'UTR		TRUE
Comp2.csv	cg04220455	Comp2	chr2	151344746	-	RND3	NM_005168	TSS1500				2:151344107-151344856	Unclassified_Cell_type_specific
Comp2.csv	cg04281204	Comp2	chr10	115612802	-	DCLRE1A	NM_014881	1stExon
Comp2.csv	cg04315692	Comp2	chr11	118530575	-	TREH	NM_007180	Body		TRUE	11:118035690-118035839	11:118529564-118531358	Unclassified
Comp2.csv	cg04316429	Comp2	chr2	218844202	-					TRUE				TRUE
Comp2.csv	cg04352088	Comp2	chr22	43609331	-	SCUBE1	NM_173050	Body		TRUE
Comp2.csv	cg04358037	Comp2	chr10	127465013	+	MMP21	NM_147191	TSS1500				10:127464992-127465071	Unclassified_Cell_type_specific
Comp2.csv	cg04362002	Comp2	chr5	23506738	-	PRDM9	NM_020227	TSS1500
Comp2.csv	cg04382250	Comp2	chr20	5730330	+	C20orf196	NM_152504	TSS1500
Comp2.csv	cg04384987	Comp2	chr16	81020862	+	C16orf61	NM_020188	Body		TRUE
Comp2.csv	cg04388548	Comp2	chr13	114905640	+						13:113921746-113923743	13:114905617-114905978	Unclassified_Cell_type_specific
Comp2.csv	cg04392133	Comp2	chr4	190767168	-
Comp2.csv	cg04402351	Comp2	chr12	19206894	-					TRUE
Comp2.csv	cg04408162	Comp2	chr8	140643009	-	KCNK9	NM_016601	Body			8:140712022-140712559	8:140642475-140644024	Unclassified	TRUE
Comp2.csv	cg04415114	Comp2	chr1	20726674	-					TRUE
Comp2.csv	cg04427990	Comp2	chr16	69029458	-	TMCO7	NM_024562	Body		TRUE
Comp2.csv	cg04500239	Comp2	chr1	118502178	+	WDR3;SPAG17	NM_006784;NM_206996	3'UTR;3'UTR
Comp2.csv	cg04526858	Comp2	chr16	66635626	+
Comp2.csv	cg04528445	Comp2	chr14	103545835	+				CDMR			14:103544539-103546124	Unclassified
Comp2.csv	cg04633661	Comp2	chr6	26255439	-
Comp2.csv	cg04649530	Comp2	chr9	132113372	+
Comp2.csv	cg04650486	Comp2	chr15	71194445	+	LRRC49	NM_017691	Body		TRUE
Comp2.csv	cg04671914	Comp2	chr13	45153489	+				RDMR
Comp2.csv	cg04674060	Comp2	chr17	7792063	+	CHD3;CHD3;CHD3	NM_001005271;NM_005852;NM_001005273	Body;TSS200;TSS200	RDMR	TRUE		17:7791365-7793314	Promoter_Associated
Comp2.csv	cg04676799	Comp2	chr5	115152938	+	CDO1	NM_001801	TSS1500
Comp2.csv	cg04688104	Comp2	chr10	15758021	-	ITGA8	NM_003638	Body				10:15757399-15758408	Unclassified
Comp2.csv	cg04705866	Comp2	chr5	54320790	-	GZMK	NM_002104	Body
Comp2.csv	cg04756597	Comp2	chr22	44730607	+
Comp2.csv	cg04776489	Comp2	chr22	22597965	+	VPREB1	NM_007128	TSS1500
Comp2.csv	cg04834097	Comp2	chr7	63774078	-	LOC728927	NM_001170905	5'UTR				7:63774065-63774850	Promoter_Associated	TRUE
Comp2.csv	cg04844120	Comp2	chr22	24406393	+	CABIN1	NM_012295	TSS1500
Comp2.csv	cg04848107	Comp2	chr16	67032160	+	CES8	NM_173815	Body
Comp2.csv	cg04855107	Comp2	chr6	108971457	-	FOXO3;FOXO3	NM_001455;NM_201559	Body;Body		TRUE
Comp2.csv	cg04885574	Comp2	chr11	64326666	-	SLC22A11	NM_018484	Body		TRUE
Comp2.csv	cg04892643	Comp2	chr7	18906433	+	HDAC9;HDAC9;HDAC9	NM_178425;NM_178423;NM_058176	Body;Body;Body		TRUE				TRUE
Comp2.csv	cg04897713	Comp2	chr8	11832762	+	DEFB136	NM_001033018	TSS1500
Comp2.csv	cg04902474	Comp2	chr1	33233473	-	KIAA1522	NM_020888	Body
Comp2.csv	cg04912438	Comp2	chr9	139714243	-	C9orf86;C9orf86	NM_017995;NM_024718	Body;Body
Comp2.csv	cg04912984	Comp2	chr1	116184219	+	VANGL1	NM_138959	TSS1500				1:116183852-116184250	Unclassified_Cell_type_specific
Comp2.csv	cg04919425	Comp2	chr2	5551315	+					TRUE
Comp2.csv	cg04981696	Comp2	chr16	16044519	-	ABCC1;ABCC1;ABCC1;ABCC1;ABCC1	NM_019862;NM_019898;NM_019899;NM_004996;NM_019900	Body;Body;Body;Body;Body				16:16044271-16044559	Promoter_Associated
Comp2.csv	cg04990850	Comp2	chr7	142564916	+	EPHB6	NM_004445	Body				7:142563750-142565004	Unclassified
Comp2.csv	cg04995753	Comp2	chr4	146600646	-	C4orf51	NM_001080531	TSS1500						TRUE
Comp2.csv	cg05009100	Comp2	chr10	44321630	+						10:43641456-43641820
Comp2.csv	cg05043311	Comp2	chr1	161179735	-	NDUFS2;NDUFS2	NM_004550;NM_001166159	Body;Body				1:161178823-161180398	Gene_Associated	TRUE
Comp2.csv	cg05045806	Comp2	chr3	39091102	+
Comp2.csv	cg05046771	Comp2	chr3	133751875	-
Comp2.csv	cg05057291	Comp2	chr2	32491994	+	NLRC4	NM_021209	TSS1500
Comp2.csv	cg05088356	Comp2	chr5	66124167	+	MAST4;MAST4;MAST4	NM_015183;NM_001164664;NM_198828	TSS1500;Body;Body		TRUE
Comp2.csv	cg05143530	Comp2	chr3	197439242	+	KIAA0226;KIAA0226	NM_014687;NM_001145642	Body;Body	DMR	TRUE		3:197439025-197439765	Promoter_Associated	TRUE
Comp2.csv	cg05163663	Comp2	chr10	14014553	+	FRMD4A	NM_018027	Body		TRUE
Comp2.csv	cg05175803	Comp2	chr11	44597119	+	CD82;CD82	NM_002231;NM_001024844	5'UTR;5'UTR		TRUE				TRUE
Comp2.csv	cg05192898	Comp2	chr12	104679483	+	TXNRD1;TXNRD1;TXNRD1;TXNRD1;TXNRD1	NM_182742;NM_182743;NM_001093771;NM_003330;NM_182729	TSS1500;TSS1500;Body;TSS1500;TSS1500
Comp2.csv	cg05194300	Comp2	chr2	97177071	+
Comp2.csv	cg05206120	Comp2	chr14	69730129	-	GALNTL1;GALNTL1	NM_001168368;NM_020692	Body;Body				14:69729984-69730184	Unclassified_Cell_type_specific	TRUE
Comp2.csv	cg05209306	Comp2	chr19	39899376	-	ZFP36	NM_003407	3'UTR				19:39899343-39901250	Promoter_Associated
Comp2.csv	cg05251593	Comp2	chr17	55517831	+	MSI2;MSI2	NM_138962;NM_170721	Body;Body		TRUE		17:55517712-55518916	Promoter_Associated	TRUE
Comp2.csv	cg05258914	Comp2	chr6	83962736	-	ME1	NM_002395	Body		TRUE
Comp2.csv	cg05261851	Comp2	chr16	68001206	-	SLC12A4;SLC12A4;SLC12A4;SLC12A4	NM_001145961;NM_001145962;NM_005072;NM_001145964	Body;Body;Body;TSS1500	RDMR	TRUE
Comp2.csv	cg05287437	Comp2	chr3	16215248	-	GALNTL2	NM_054110	TSS1500
Comp2.csv	cg05288253	Comp2	chr16	89552259	-	ANKRD11	NM_013275	5'UTR
Comp2.csv	cg05303752	Comp2	chr9	34610002	+
Comp2.csv	cg05338397	Comp2	chr1	15466556	-	C1orf126	NR_027136	Body		TRUE
Comp2.csv	cg05358915	Comp2	chr12	131213205	-						12:129778782-129779333
Comp2.csv	cg05450262	Comp2	chr10	3371481	-
Comp2.csv	cg05462339	Comp2	chr5	138311077	-	SIL1;SIL1	NM_001037633;NM_022464	Body;Body		TRUE
Comp2.csv	cg05475627	Comp2	chr6	91212181	-					TRUE
Comp2.csv	cg05492974	Comp2	chr15	63464737	-					TRUE
Comp2.csv	cg05506292	Comp2	chr15	85925235	+	AKAP13;AKAP13	NM_006738;NM_007200	5'UTR;5'UTR
Comp2.csv	cg05510339	Comp2	chr5	111030231	-					TRUE
Comp2.csv	cg05511685	Comp2	chr17	63184288	+	RGS9;RGS9;RGS9	NM_003835;NM_001081955;NM_001165933	Body;Body;Body
Comp2.csv	cg05552543	Comp2	chr16	75322715	-					TRUE		16:75322306-75323053	Unclassified_Cell_type_specific
Comp2.csv	cg05593726	Comp2	chr18	9282670	+	ANKRD12;ANKRD12	NM_001083625;NM_015208	3'UTR;3'UTR		TRUE
Comp2.csv	cg05601063	Comp2	chr4	6717414	+	CNO	NM_018366	TSS1500				4:6717068-6720014	Unclassified
Comp2.csv	cg05644462	Comp2	chr16	85261785	+					TRUE		16:85260344-85262498	Unclassified	TRUE
Comp2.csv	cg05665714	Comp2	chr3	161048502	+
Comp2.csv	cg05706471	Comp2	chr17	62832514	+	PLEKHM1P	NR_024386	Body
Comp2.csv	cg05707236	Comp2	chr2	29204695	+	FAM179A	NM_199280	5'UTR		TRUE
Comp2.csv	cg05752118	Comp2	chr11	2920564	-	SLC22A18AS;SLC22A18	NM_007105;NM_183233	Body;TSS1500		TRUE
Comp2.csv	cg05754905	Comp2	chr1	160992352	-	F11R	NM_016946	TSS1500
Comp2.csv	cg05800450	Comp2	chr9	115818372	-	ZFP37	NM_003408	Body				9:115818224-115819690	Promoter_Associated_Cell_type_specific
Comp2.csv	cg05810848	Comp2	chr16	58005012	+	CNGB1;CNGB1;CNGB1;CNGB1	NM_001297;NM_001297;NM_001135639;NM_001135639	1stExon;5'UTR;1stExon;5'UTR
Comp2.csv	cg05819594	Comp2	chr16	2533580	+	TBC1D24	NM_020705	5'UTR		TRUE				TRUE
Comp2.csv	cg05844625	Comp2	chr6	29976071	-	HLA-J;NCRNA00171	NR_024240;NR_026751	Body;Body
Comp2.csv	cg05856036	Comp2	chr6	33397511	+	SYNGAP1	NM_006772	Body				6:33397014-33397949	Promoter_Associated
Comp2.csv	cg05863841	Comp2	chr2	73093516	-
Comp2.csv	cg05885355	Comp2	chr5	143963875	+					TRUE
Comp2.csv	cg05911749	Comp2	chr16	30956151	-	FBXL19	NM_001099784	Body
Comp2.csv	cg05919975	Comp2	chr12	57148848	-
Comp2.csv	cg05926862	Comp2	chr5	65220004	-
Comp2.csv	cg05992079	Comp2	chr9	35650999	+	SIT1	NM_014450	TSS200		TRUE
Comp2.csv	cg05993778	Comp2	chr9	37590960	-	TOMM5;TOMM5;TOMM5	NM_001134485;NM_001134484;NM_001001790	Body;3'UTR;Body
Comp2.csv	cg06076518	Comp2	chr8	130307191	+					TRUE
Comp2.csv	cg06099971	Comp2	chr15	42386816	-	PLA2G4D	NM_178034	TSS200
Comp2.csv	cg06124066	Comp2	chr7	157885905	+	PTPRN2;PTPRN2;PTPRN2	NM_002847;NM_130842;NM_130843	Body;Body;Body			7:157578534-157578777
Comp2.csv	cg06133876	Comp2	chr6	138540448	+	KIAA1244;PBOV1	NM_020340;NM_021635	Body;TSS1500
Comp2.csv	cg06159548	Comp2	chr11	2481370	+	KCNQ1;KCNQ1	NM_181798;NM_000218	TSS1500;Body
Comp2.csv	cg06168149	Comp2	chr12	50497778	-	GPD1	NM_005276	TSS200
Comp2.csv	cg06194738	Comp2	chr6	32159607	+	GPSM3	NM_022107	Body		TRUE
Comp2.csv	cg06285337	Comp2	chr16	27281406	-	NSMCE1	NM_145080	TSS1500
Comp2.csv	cg06291505	Comp2	chr17	54667841	+
Comp2.csv	cg06298701	Comp2	chr10	51566673	-	NCOA4;NCOA4;NCOA4	NM_001145261;NM_001145263;NM_001145260	5'UTR;5'UTR;5'UTR	RDMR
Comp2.csv	cg06313775	Comp2	chr20	35399961	-	DSN1;DSN1;DSN1;DSN1;DSN1	NM_001145317;NM_024918;NM_001145316;NM_001145318;NM_001145315	5'UTR;5'UTR;5'UTR;5'UTR;5'UTR
Comp2.csv	cg06324507	Comp2	chr6	32051999	-	TNXB	NM_019105	Body
Comp2.csv	cg06346307	Comp2	chr22	19949965	-	COMT;COMT;COMT;COMT	NM_001135162;NM_001135161;NM_000754;NM_007310	5'UTR;5'UTR;5'UTR;TSS200		TRUE		22:19948930-19950375	Gene_Associated
Comp2.csv	cg06348038	Comp2	chr1	207038460	-	IL20	NM_018724	TSS1500				1:207037783-207039099	Unclassified	TRUE
Comp2.csv	cg06358636	Comp2	chr6	133480830	-					TRUE
Comp2.csv	cg06369322	Comp2	chr15	74607544	-	CCDC33	NM_025055	Body		TRUE
Comp2.csv	cg06470558	Comp2	chr5	176816828	-	SLC34A1;SLC34A1	NM_003052;NM_001167579	Body;3'UTR		TRUE		5:176816166-176817096	Unclassified
Comp2.csv	cg06488097	Comp2	chr7	17921523	-	SNX13	NM_015132	Body		TRUE
Comp2.csv	cg06508552	Comp2	chr5	135363004	-
Comp2.csv	cg06513247	Comp2	chr17	75446661	-	SEPT9;SEPT9;SEPT9;SEPT9;SEPT9;SEPT9;SEPT9	NM_001113496;NM_001113492;NM_001113496;NM_001113493;NM_001113491;NM_006640;NM_001113494	1stExon;Body;5'UTR;Body;Body;Body;Body
Comp2.csv	cg06519434	Comp2	chr3	38664257	-	SCN5A;SCN5A;SCN5A;SCN5A;SCN5A;SCN5A	NM_001160161;NM_001099405;NM_000335;NM_198056;NM_001160160;NM_001099404	Body;Body;Body;Body;Body;Body		TRUE
Comp2.csv	cg06524668	Comp2	chr16	85298355	+						16:83855685-83856207	16:85298323-85298385	Unclassified_Cell_type_specific
Comp2.csv	cg06560087	Comp2	chr5	148733517	+	GRPEL2	NM_152407	3'UTR
Comp2.csv	cg06590302	Comp2	chr17	73583355	+	MYO15B	NR_003587	TSS1500
Comp2.csv	cg06643056	Comp2	chr5	170875683	+	FGF18	NM_003862	Body		TRUE
Comp2.csv	cg06669036	Comp2	chr4	184124473	+	WWC2	NM_024949	Body
Comp2.csv	cg06705879	Comp2	chr16	85726181	+
Comp2.csv	cg06710259	Comp2	chr5	55775841	-				CDMR			5:55775707-55775914	Unclassified
Comp2.csv	cg06716182	Comp2	chr11	96074944	+	MAML2	NM_032427	1stExon		TRUE		11:96073293-96075795	Promoter_Associated
Comp2.csv	cg06718276	Comp2	chr12	54134485	+							12:54134013-54134554	Unclassified_Cell_type_specific
Comp2.csv	cg06758393	Comp2	chr14	59935205	+
Comp2.csv	cg06770683	Comp2	chr17	45955765	-					TRUE
Comp2.csv	cg06827164	Comp2	chr1	52835943	+
Comp2.csv	cg06851151	Comp2	chr5	133436368	-					TRUE		5:133435851-133436550	Unclassified	TRUE
Comp2.csv	cg06866208	Comp2	chr16	67560245	+
Comp2.csv	cg06891858	Comp2	chr18	19323333	+	MIB1	NM_020774	Body
Comp2.csv	cg06919203	Comp2	chr20	3644151	-	GFRA4;GFRA4	NM_022139;NM_145762	TSS200;TSS200
Comp2.csv	cg06928312	Comp2	chr6	31781480	+	HSPA1L	NM_005527	5'UTR
Comp2.csv	cg06952715	Comp2	chr1	206804680	+									TRUE
Comp2.csv	cg06961313	Comp2	chr1	181002177	-	MR1	NM_001531	TSS1500
Comp2.csv	cg06975166	Comp2	chr11	35159087	-	CD44;CD44;CD44;CD44;CD44	NM_001001391;NM_001001392;NM_001001389;NM_000610;NM_001001390	TSS1500;TSS1500;TSS1500;TSS1500;TSS1500
Comp2.csv	cg06980204	Comp2	chr16	79362100	-					TRUE
Comp2.csv	cg06981073	Comp2	chr11	2926344	+	SLC22A18;SLC22A18;SLC22A18AS	NM_183233;NM_002555;NM_007105	Body;Body;TSS1500
Comp2.csv	cg06985779	Comp2	chr1	246363697	+	SMYD3;SMYD3	NM_022743;NM_001167740	Body;Body			1:244430141-244430375
Comp2.csv	cg07010486	Comp2	chr1	204301350	-	PLEKHA6	NM_014935	5'UTR
Comp2.csv	cg07015886	Comp2	chr1	223317465	+	TLR5	NM_003268	TSS1500
Comp2.csv	cg07037963	Comp2	chr6	43265846	-	SLC22A7;SLC22A7	NM_153320;NM_006672	TSS200;TSS200		TRUE
Comp2.csv	cg07051684	Comp2	chr19	18346502	-	PDE4C	NM_000923	5'UTR
Comp2.csv	cg07128624	Comp2	chr12	108153566	-	PRDM4	NM_012406	Body	RDMR					TRUE
Comp2.csv	cg07141875	Comp2	chr5	166956633	+	ODZ2	NM_001122679	Body		TRUE
Comp2.csv	cg07144689	Comp2	chr15	25436496	-	SNORD115-9;SNORD115-12;SNORD115-10;SNORD115-5	NR_003301;NR_003304;NR_003302;NR_003297	TSS200;TSS200;TSS200;TSS200
Comp2.csv	cg07151236	Comp2	chr20	59543878	+				CDMR
Comp2.csv	cg07180182	Comp2	chr21	33939194	+
Comp2.csv	cg07253769	Comp2	chr12	113447342	-	OAS2;OAS2	NM_002535;NM_016817	3'UTR;Body
Comp2.csv	cg07256206	Comp2	chr5	93732031	-	C5orf36	NM_001145678	Body
Comp2.csv	cg07262457	Comp2	chr3	128777371	-					TRUE
Comp2.csv	cg07304943	Comp2	chr6	28886296	-	TRIM27	NM_006510	Body
Comp2.csv	cg07324245	Comp2	chr17	75445905	+	SEPT9;SEPT9;SEPT9;SEPT9;SEPT9;SEPT9	NM_001113492;NM_001113493;NM_001113491;NM_006640;NM_001113496;NM_001113494	Body;Body;Body;Body;TSS1500;Body
Comp2.csv	cg07406191	Comp2	chr3	147105190	+	ZIC4;ZIC4;ZIC4;ZIC4;ZIC4	NM_032153;NR_033119;NM_001168379;NR_033118;NM_001168378	3'UTR;Body;3'UTR;Body;3'UTR	RDMR	TRUE
Comp2.csv	cg07481027	Comp2	chr10	75631588	+	CAMK2G;CAMK2G;CAMK2G;CAMK2G;CAMK2G	NM_172173;NM_172169;NM_172170;NM_001222;NM_172171	Body;Body;Body;Body;Body	RDMR
Comp2.csv	cg07488338	Comp2	chr5	89663024	+					TRUE
Comp2.csv	cg07507418	Comp2	chr6	42372284	-	TRERF1	NM_033502	5'UTR		TRUE				TRUE
Comp2.csv	cg07537551	Comp2	chr16	22115461	-	VWA3A	NM_173615	Body		TRUE
Comp2.csv	cg07540326	Comp2	chr7	7392557	-					TRUE
Comp2.csv	cg07546334	Comp2	chr3	152557119	+
Comp2.csv	cg07546943	Comp2	chr2	236523362	+	AGAP1;AGAP1	NM_014914;NM_001037131	Body;Body		TRUE
Comp2.csv	cg07571745	Comp2	chr1	32715428	+	LCK	NM_005356	TSS1500				1:32715300-32716350	Promoter_Associated
Comp2.csv	cg07589077	Comp2	chr3	170072950	-				RDMR
Comp2.csv	cg07601258	Comp2	chr6	160678936	+	SLC22A2	NM_003058	Body
Comp2.csv	cg07661849	Comp2	chr4	146686236	-	ZNF827	NM_178835	Body
Comp2.csv	cg07673935	Comp2	chr2	171988570	-	TLK1;TLK1	NM_012290;NM_001136554	Body;5'UTR		TRUE
Comp2.csv	cg07698336	Comp2	chr11	15629742	+					TRUE
Comp2.csv	cg07742381	Comp2	chr11	71324525	-						11:71001994-71002384
Comp2.csv	cg07843065	Comp2	chr1	150265600	+	MRPS21;MRPS21	NM_018997;NM_031901	TSS1500;TSS1500
Comp2.csv	cg07879474	Comp2	chr5	139064216	+					TRUE		5:139064099-139064383	Unclassified_Cell_type_specific	TRUE
Comp2.csv	cg07891483	Comp2	chr6	30172142	+	TRIM26	NM_003449	5'UTR
Comp2.csv	cg07930207	Comp2	chr6	31617606	-	BAT3;BAT3;BAT3;BAT3	NM_004639;NM_080702;NM_080703;NM_001098534	Body;Body;Body;Body
Comp2.csv	cg07986199	Comp2	chr12	2743038	-	CACNA1C;CACNA1C;CACNA1C;CACNA1C;CACNA1C;CACNA1C;CACNA1C;CACNA1C;CACNA1C;CACNA1C;CACNA1C;CACNA1C;CACNA1C;CACNA1C;CACNA1C;CACNA1C;CACNA1C;CACNA1C;CACNA1C;CACNA1C;CACNA1C;CACNA1C;CACNA1C	NM_001129844;NM_001129827;NM_001129839;NM_001129834;NM_001129841;NM_000719;NM_001129830;NM_001167625;NM_001129843;NM_001167624;NM_001129835;NM_001129837;NM_001167623;NM_001129840;NM_199460;NM_001129833;NM_001129832;NM_001129829;NM_001129846;NM_001129836;NM_001129838;NM_001129831;NM_001129842	Body;Body;Body;Body;Body;Body;Body;Body;Body;Body;Body;Body;Body;Body;Body;Body;Body;Body;Body;Body;Body;Body;Body			12:2613296-2613501
Comp2.csv	cg08035323	Comp2	chr2	9843525	-					TRUE		2:9843133-9843745	Unclassified_Cell_type_specific	TRUE
Comp2.csv	cg08073280	Comp2	chr19	55035609	+
Comp2.csv	cg08108868	Comp2	chr14	90920921	-					TRUE				TRUE
Comp2.csv	cg08121984	Comp2	chr19	45429870	+	APOC1P1;APOC1P1;APOC1P1	NR_028413;NR_028414;NR_028412	TSS200;TSS200;TSS200
Comp2.csv	cg08139206	Comp2	chr14	103748318	-					TRUE				TRUE
Comp2.csv	cg08139512	Comp2	chr11	20566851	+					TRUE
Comp2.csv	cg08140459	Comp2	chr14	75086513	-					TRUE				TRUE
Comp2.csv	cg08160462	Comp2	chr1	32238731	-
Comp2.csv	cg08242859	Comp2	chr7	128032651	-	IMPDH1;IMPDH1;IMPDH1;IMPDH1;IMPDH1;IMPDH1;IMPDH1	NM_001142573;NM_001142574;NM_001142576;NM_001102605;NM_183243;NM_000883;NM_001142575	3'UTR;3'UTR;3'UTR;3'UTR;3'UTR;3'UTR;3'UTR
Comp2.csv	cg08255481	Comp2	chr16	88103035	-	BANP;BANP	NM_017869;NM_079837	Body;Body			16:86660532-86660638	16:88102934-88103350	Unclassified
Comp2.csv	cg08265548	Comp2	chr11	71953422	-	PHOX2A	NM_005169	Body	RDMR
Comp2.csv	cg08273750	Comp2	chr11	2011282	-	LOC100133545	NR_024471	TSS200
Comp2.csv	cg08309023	Comp2	chr2	148839265	-					TRUE
Comp2.csv	cg08333232	Comp2	chr12	52600613	+					TRUE
Comp2.csv	cg08337166	Comp2	chr12	108686134	+	CMKLR1;CMKLR1;CMKLR1;CMKLR1	NM_001142345;NM_001142343;NM_004072;NM_001142344	Body;Body;Body;Body
Comp2.csv	cg08337420	Comp2	chr19	58837196	-	ZSCAN22	NM_181846	TSS1500	RDMR
Comp2.csv	cg08342038	Comp2	chr16	88477114	+						16:87004056-87004667			TRUE
Comp2.csv	cg08345701	Comp2	chr6	56213079	+					TRUE
Comp2.csv	cg08358943	Comp2	chr17	44889584	-	WNT3	NM_030753	Body		TRUE				TRUE
Comp2.csv	cg08382035	Comp2	chr5	139231943	+	NRG2;NRG2;NRG2;NRG2	NM_013982;NM_013983;NM_013981;NM_004883	Body;Body;Body;Body				5:139231884-139231951	Unclassified_Cell_type_specific
Comp2.csv	cg08407620	Comp2	chr6	24743861	-					TRUE				TRUE
Comp2.csv	cg08445080	Comp2	chr2	62084236	-
Comp2.csv	cg08470408	Comp2	chr1	186447987	+	MIR548F1	NR_031642	TSS1500
Comp2.csv	cg08535171	Comp2	chr13	44458022	+	C13orf31;C13orf31	NM_153218;NM_001128303	Body;Body
Comp2.csv	cg08544436	Comp2	chr5	53814625	+	SNX18;SNX18;SNX18	NM_052870;NM_001102575;NM_001145427	1stExon;1stExon;1stExon			5:53849137-53851276	5:53812911-53814884	Promoter_Associated
Comp2.csv	cg08561286	Comp2	chr2	121567875	+	GLI2	NM_005270	Body		TRUE
Comp2.csv	cg08681890	Comp2	chr6	54460871	+					TRUE
Comp2.csv	cg08684663	Comp2	chr12	10325221	+	OLR1	NM_002543	TSS1500
Comp2.csv	cg08685909	Comp2	chr20	57559409	+	TH1L	NM_198976	Body
Comp2.csv	cg08708629	Comp2	chr1	144998869	-	PDE4DIP	NM_022359	Body				1:144998728-144999122	NonGene_Associated
Comp2.csv	cg08708778	Comp2	chr5	146826146	-	DPYSL3	NM_001387	Body		TRUE
Comp2.csv	cg08720250	Comp2	chr12	107637226	+					TRUE
Comp2.csv	cg08722996	Comp2	chr11	120478401	+					TRUE
Comp2.csv	cg08774350	Comp2	chr4	54173521	+	SCFD2	NM_152540	Body		TRUE
Comp2.csv	cg08820041	Comp2	chr12	40916109	+
Comp2.csv	cg08825895	Comp2	chr7	127525421	-	SND1	NM_014390	Body		TRUE
Comp2.csv	cg08861404	Comp2	chr19	51670315	-	SIGLECP3	NR_002804	TSS1500
Comp2.csv	cg08916374	Comp2	chr1	145471727	+	POLR3GL;ANKRD34A	NM_032305;NM_001039888	TSS1500;5'UTR		TRUE		1:145471522-145471985	Unclassified_Cell_type_specific
Comp2.csv	cg08933467	Comp2	chr1	157776690	-	FCRL1;FCRL1;FCRL1	NM_001159398;NM_052938;NM_001159397	Body;Body;Body				1:157776581-157776772	Unclassified_Cell_type_specific
Comp2.csv	cg09025327	Comp2	chr1	9309004	+	H6PD	NM_004285	Body				1:9308934-9309014	Unclassified_Cell_type_specific
Comp2.csv	cg09039890	Comp2	chr6	105399558	+					TRUE
Comp2.csv	cg09057954	Comp2	chr21	32935546	+
Comp2.csv	cg09108532	Comp2	chr11	76481977	-					TRUE				TRUE
Comp2.csv	cg09139471	Comp2	chr5	159827503	-	C5orf54	NM_022090	TSS1500
Comp2.csv	cg09198360	Comp2	chr6	89805844	-	SFRS13B	NM_080743	3'UTR
Comp2.csv	cg09223851	Comp2	chr7	101938115	-	SH2B2	NM_020979	Body		TRUE
Comp2.csv	cg09226888	Comp2	chr16	6030320	+					TRUE
Comp2.csv	cg09243909	Comp2	chr16	53871485	-	FTO	NM_001080432	Body		TRUE
Comp2.csv	cg09276072	Comp2	chr16	67858885	-	TSNAXIP1	NM_018430	Body		TRUE
Comp2.csv	cg09320367	Comp2	chr1	40177469	+					TRUE
Comp2.csv	cg09347824	Comp2	chr6	44262755	+	TCTE1	NM_182539	5'UTR
Comp2.csv	cg09354050	Comp2	chr21	43824262	+	UBASH3A;UBASH3A	NM_018961;NM_001001895	Body;Body				21:43823474-43824410	Unclassified_Cell_type_specific
Comp2.csv	cg09384400	Comp2	chr3	42546922	-	VIPR1	NM_004624	Body				3:42546774-42547234	Unclassified_Cell_type_specific
Comp2.csv	cg09422355	Comp2	chr19	48547158	-	CABP5	NM_019855	1stExon
Comp2.csv	cg09427605	Comp2	chr4	146740968	-	ZNF827	NM_178835	Body		TRUE
Comp2.csv	cg09433711	Comp2	chr19	54037327	+	ZNF331	NM_018555	5'UTR
Comp2.csv	cg09437783	Comp2	chr2	88747976	+	FOXI3	NM_001135649	Body
Comp2.csv	cg09452147	Comp2	chr10	17713581	+	STAM	NM_003473	Body		TRUE
Comp2.csv	cg09473664	Comp2	chr11	32111051	+	RCN1	NM_002901	TSS1500
Comp2.csv	cg09500565	Comp2	chr2	100061911	-	REV1;REV1	NM_016316;NM_001037872	Body;Body		TRUE
Comp2.csv	cg09566131	Comp2	chr6	32947792	-	BRD2;BRD2	NM_001113182;NM_005104	Body;Body
Comp2.csv	cg09584118	Comp2	chr11	45273975	+	SYT13	NM_020826	Body		TRUE		11:45273060-45274809	Promoter_Associated	TRUE
Comp2.csv	cg09616580	Comp2	chr2	26984493	-
Comp2.csv	cg09663219	Comp2	chr16	75691166	+	TERF2IP	NM_018975	3'UTR
Comp2.csv	cg09755939	Comp2	chr11	15136688	+	INSC;INSC	NM_001031853;NM_001042536	Body;5'UTR
Comp2.csv	cg09776910	Comp2	chr19	52674958	-	ZNF836	NM_001102657	TSS200			19:57366140-57366812	19:52674229-52675399	Unclassified
Comp2.csv	cg09798090	Comp2	chr13	47472140	-	HTR2A;HTR2A	NM_001165947;NM_000621	TSS1500;TSS1500
Comp2.csv	cg09841774	Comp2	chr3	39233997	+	XIRP1;XIRP1	NM_194293;NM_194293	5'UTR;1stExon
Comp2.csv	cg09855384	Comp2	chr17	35684812	-	ACACA;ACACA;ACACA	NM_198839;NM_198834;NM_198836	Body;Body;Body		TRUE
Comp2.csv	cg09862200	Comp2	chr2	231906079	+	C2orf72	NM_001144994	Body	RDMR
Comp2.csv	cg09864961	Comp2	chr11	2183434	-	INS;INS-IGF2;INS-IGF2	NM_000207;NR_003512;NM_001042376	TSS1500;TSS1500;TSS1500
Comp2.csv	cg09889154	Comp2	chr12	132990576	+							12:132990413-132990702	Unclassified
Comp2.csv	cg09914304	Comp2	chr10	72362292	-	PRF1;PRF1	NM_001083116;NM_005041	5'UTR;5'UTR				10:72361599-72363398	Unclassified_Cell_type_specific
Comp2.csv	cg09920215	Comp2	chr21	45526459	+	PWP2	NM_005049	TSS1500
Comp2.csv	cg09938049	Comp2	chr12	54747206	-					TRUE
Comp2.csv	cg09993853	Comp2	chr10	91012862	-	LIPA;LIPA	NM_001127605;NM_000235	TSS1500;TSS1500
Comp2.csv	cg09997824	Comp2	chr1	244143008	-
Comp2.csv	cg09998251	Comp2	chr15	62537048	-							15:62536719-62537268	Unclassified
Comp2.csv	cg10023624	Comp2	chr3	196357203	-
Comp2.csv	cg10098370	Comp2	chr10	44227741	-
Comp2.csv	cg10110506	Comp2	chr1	206764266	-							1:206763883-206764268	Gene_Associated_Cell_type_specific
Comp2.csv	cg10117719	Comp2	chr1	36181173	-	C1orf216	NM_152374	3'UTR				1:36180797-36181861	Gene_Associated	TRUE
Comp2.csv	cg10122230	Comp2	chr16	88043323	+	BANP;BANP	NM_017869;NM_079837	Body;Body		TRUE
Comp2.csv	cg10128479	Comp2	chr1	156465749	-	MEF2D	NM_005920	5'UTR	RDMR
Comp2.csv	cg10148231	Comp2	chr7	849153	-				RDMR
Comp2.csv	cg10157936	Comp2	chr14	105220767	+	SIVA1;SIVA1	NM_006427;NM_021709	Body;Body				14:105220349-105221198	Promoter_Associated
Comp2.csv	cg10191248	Comp2	chr10	134441085	+	INPP5A	NM_005539	Body			10:134290827-134291446	10:134440944-134441112	Unclassified_Cell_type_specific
Comp2.csv	cg10195687	Comp2	chr14	74926396	-					TRUE		14:74925741-74927063	Unclassified	TRUE
Comp2.csv	cg10196696	Comp2	chr5	157247843	-	CLINT1	NM_014666	Body		TRUE		5:157247678-157247962	Unclassified_Cell_type_specific
Comp2.csv	cg10198664	Comp2	chr4	83631584	-	SCD5;SCD5	NM_001037582;NM_024906	Body;Body		TRUE
Comp2.csv	cg10210690	Comp2	chr1	55138059	+	C1orf175;C1orf175	NM_001039464;NR_026782	Body;Body				1:55137384-55138492	Unclassified	TRUE
Comp2.csv	cg10211744	Comp2	chr22	39194043	-
Comp2.csv	cg10211891	Comp2	chr6	33141687	+	COL11A2;COL11A2;COL11A2	NM_080679;NM_080681;NM_080680	Body;Body;Body
Comp2.csv	cg10215844	Comp2	chr6	38373578	-	BTBD9;BTBD9;BTBD9	NM_001099272;NM_152733;NM_052893	Body;Body;Body		TRUE		6:38373559-38373721	Unclassified_Cell_type_specific
Comp2.csv	cg10335067	Comp2	chr14	64065540	-	WDR89;WDR89	NM_080666;NM_001008726	Body;Body
Comp2.csv	cg10335112	Comp2	chr11	195572	-	ODF3	NM_053280	TSS1500						TRUE
Comp2.csv	cg10356204	Comp2	chr19	2255744	-	JSRP1	NM_144616	TSS1500				19:2255568-2255796	Unclassified_Cell_type_specific
Comp2.csv	cg10362613	Comp2	chr8	19177170	+	SH2D4A	NM_022071	Body		TRUE
Comp2.csv	cg10374813	Comp2	chr17	38183790	+	MED24;MED24;SNORD124	NM_014815;NM_001079518;NR_003692	Body;Body;TSS200				17:38182979-38183798	Gene_Associated
Comp2.csv	cg10402471	Comp2	chr1	200377740	-	ZNF281	NM_012482	Body		TRUE
Comp2.csv	cg10422334	Comp2	chr11	67183616	-	ATPGD1;ATPGD1	NM_020811;NM_001166222	5'UTR;5'UTR		TRUE
Comp2.csv	cg10487067	Comp2	chr1	40112140	-					TRUE				TRUE
Comp2.csv	cg10523001	Comp2	chr5	171383044	-	FBXW11;FBXW11;FBXW11	NM_033645;NM_012300;NM_033644	Body;Body;Body		TRUE
Comp2.csv	cg10531637	Comp2	chr22	51000048	+	C22orf41	NM_001123225	5'UTR
Comp2.csv	cg10542127	Comp2	chr1	2378521	+					TRUE		1:2378357-2378524	Unclassified_Cell_type_specific	TRUE
Comp2.csv	cg10629123	Comp2	chr6	33254611	+	WDR46;WDR46	NM_005452;NM_001164267	Body;Body
Comp2.csv	cg10635061	Comp2	chr2	106055006	+	FHL2;FHL2	NM_201557;NM_201557	1stExon;5'UTR		TRUE
Comp2.csv	cg10667810	Comp2	chr19	36704922	-	ZNF565;ZNF146;ZNF146;ZNF565;ZNF146	NM_001042474;NM_001099638;NM_001099639;NM_152477;NM_007145	5'UTR;TSS1500;TSS1500;5'UTR;TSS1500	RDMR
Comp2.csv	cg10690003	Comp2	chr7	96622311	+	DLX6AS	NR_015448	Body	RDMR	TRUE
Comp2.csv	cg10690747	Comp2	chr21	43823835	-	UBASH3A;UBASH3A	NM_001001895;NM_018961	TSS200;TSS200				21:43823474-43824410	Unclassified_Cell_type_specific
Comp2.csv	cg10708898	Comp2	chr1	35309303	-					TRUE
Comp2.csv	cg10761843	Comp2	chr2	172411765	+	CYBRD1;CYBRD1	NM_024843;NM_001127383	3'UTR;3'UTR
Comp2.csv	cg10790526	Comp2	chr11	134250892	+	B3GAT1;B3GAT1	NM_018644;NM_054025	3'UTR;3'UTR				11:134250852-134250956	Unclassified_Cell_type_specific
Comp2.csv	cg10825315	Comp2	chr14	81425912	-	TSHR;TSHR;TSHR	NM_001018036;NM_001142626;NM_000369	Body;Body;Body				14:81425690-81426151	Unclassified
Comp2.csv	cg10872844	Comp2	chr14	84247714	+					TRUE
Comp2.csv	cg10879712	Comp2	chr1	227056896	-	PSEN2;PSEN2	NM_012486;NM_000447	TSS1500;TSS1500
Comp2.csv	cg10879722	Comp2	chr2	91816195	-					TRUE		2:91816167-91817584	Unclassified
Comp2.csv	cg10884014	Comp2	chr7	155366669	+						7:155059056-155059454
Comp2.csv	cg10911308	Comp2	chr22	50641395	+	SELO	NM_031454	Body
Comp2.csv	cg10949330	Comp2	chr1	53906948	+	FLJ40434	NR_002314	TSS1500		TRUE
Comp2.csv	cg10949576	Comp2	chr11	61248556	-	C11orf66;C11orf66	NM_001170753;NM_145017	TSS200;TSS200						TRUE
Comp2.csv	cg10960433	Comp2	chr5	142550475	-	ARHGAP26;ARHGAP26	NM_015071;NM_001135608	Body;Body		TRUE
Comp2.csv	cg10960709	Comp2	chr7	140117543	-	RAB19	NM_001008749	Body
Comp2.csv	cg10992686	Comp2	chr10	104437694	-	ARL3	NM_004311	Body		TRUE
Comp2.csv	cg11060856	Comp2	chr4	5895410	-	CRMP1	NM_001014809	TSS1500	RDMR
Comp2.csv	cg11221047	Comp2	chr8	105380480	+
Comp2.csv	cg11239749	Comp2	chr6	32781307	+	HLA-DOB	NM_002120	Body
Comp2.csv	cg11326628	Comp2	chr17	37236859	+	PLXDC1	NM_020405	Body		TRUE
Comp2.csv	cg11329058	Comp2	chr17	78549358	-	RPTOR;RPTOR	NM_001163034;NM_020761	Body;Body			17:76163900-76163989	17:78547512-78549660	Unclassified
Comp2.csv	cg11353548	Comp2	chr5	63983607	+
Comp2.csv	cg11358199	Comp2	chr2	8453529	-					TRUE		2:8453399-8454071	Unclassified_Cell_type_specific
Comp2.csv	cg11386011	Comp2	chr6	32121156	+	PPT2;PPT2;PRRT1	NM_138717;NM_005155;NM_030651	TSS200;TSS1500;TSS1500		TRUE	6:32229091-32230507	6:32120376-32123743	Promoter_Associated
Comp2.csv	cg11387751	Comp2	chr1	85100313	+	C1orf180	NR_027379	Body
Comp2.csv	cg11458650	Comp2	chr4	152024299	+	RPS3A;SNORD73A	NM_001006;NR_000007	Body;TSS1500
Comp2.csv	cg11483105	Comp2	chr5	90515572	+					TRUE		5:90515563-90515882	Unclassified_Cell_type_specific
Comp2.csv	cg11506658	Comp2	chr6	142765018	-	GPR126;GPR126;GPR126;GPR126	NM_020455;NM_001032394;NM_198569;NM_001032395	3'UTR;3'UTR;3'UTR;3'UTR
Comp2.csv	cg11531947	Comp2	chr10	115995261	+
Comp2.csv	cg11554650	Comp2	chr6	30653191	-	KIAA1949;KIAA1949	NM_001134870;NM_133471	Body;1stExon	RDMR			6:30652289-30655443	Promoter_Associated
Comp2.csv	cg11564239	Comp2	chr2	241644188	+						2:241292809-241292945	2:241643622-241644547	Unclassified
Comp2.csv	cg11601000	Comp2	chr22	42348013	+	LOC339674	NR_024355	TSS200		TRUE
Comp2.csv	cg11609156	Comp2	chr8	81441781	-					TRUE
Comp2.csv	cg11611553	Comp2	chr7	17424006	+					TRUE
Comp2.csv	cg11694510	Comp2	chr11	313354	-	IFITM1	NM_003641	TSS1500				11:313272-313551	Promoter_Associated_Cell_type_specific
Comp2.csv	cg11725101	Comp2	chr1	148739457	-	NBPF16;NBPF16	NM_001102663;NM_001102663	1stExon;5'UTR
Comp2.csv	cg11770527	Comp2	chr13	113410349	+	ATP11A;ATP11A	NM_015205;NM_032189	Body;Body			13:112457544-112458351
Comp2.csv	cg11772801	Comp2	chr14	51711237	+	TMX1	NM_030755	Body
Comp2.csv	cg11788307	Comp2	chr10	121482923	-
Comp2.csv	cg11870755	Comp2	chr7	156434647	-	C7orf13;RNF32	NR_026865;NM_030936	TSS1500;5'UTR	CDMR			7:156434391-156434674	Unclassified_Cell_type_specific
Comp2.csv	cg11889119	Comp2	chr11	17760956	+	KCNC1;KCNC1	NM_004976;NM_001112741	Body;Body	CDMR			11:17760902-17761131	Unclassified_Cell_type_specific
Comp2.csv	cg11918743	Comp2	chr5	176291130	-	UNC5A	NM_133369	Body		TRUE		5:176291127-176291212	Unclassified_Cell_type_specific
Comp2.csv	cg11936639	Comp2	chr6	32944495	+	BRD2;BRD2	NM_001113182;NM_005104	Body;Body
Comp2.csv	cg11946666	Comp2	chr1	3247595	-	PRDM16;PRDM16	NM_022114;NM_199454	Body;Body				1:3247537-3247655	Unclassified_Cell_type_specific
Comp2.csv	cg11952839	Comp2	chr8	41504887	+	NKX6-3	NM_152568	TSS200
Comp2.csv	cg12021220	Comp2	chr15	78110106	-				CDMR
Comp2.csv	cg12069158	Comp2	chr14	82028411	-					TRUE
Comp2.csv	cg12102756	Comp2	chr11	55338135	-	OR4C16	NM_001004701	TSS1500
Comp2.csv	cg12118784	Comp2	chr19	47141551	-				RDMR
Comp2.csv	cg12162934	Comp2	chr7	22821836	-					TRUE		7:22821411-22822934	Unclassified
Comp2.csv	cg12178496	Comp2	chr14	100740802	+	YY1	NM_003403	Body		TRUE
Comp2.csv	cg12234455	Comp2	chr19	49220235	+	MAMSTR;MAMSTR	NM_182574;NM_001130915	TSS200;Body						TRUE
Comp2.csv	cg12274082	Comp2	chr6	32007986	-	CYP21A2;CYP21A2	NM_001128590;NM_000500	Body;Body
Comp2.csv	cg12309030	Comp2	chr3	40950037	-						3:40924992-40925052
Comp2.csv	cg12421282	Comp2	chr1	41158986	+	NFYC;NFYC;LOC100130557;NFYC;NFYC;NFYC	NM_014223;NM_001142590;NR_024567;NM_001142588;NM_001142589;NM_001142587	5'UTR;5'UTR;TSS1500;5'UTR;5'UTR;5'UTR
Comp2.csv	cg12445208	Comp2	chr19	56916205	+	ZNF583;ZNF583;ZNF583	NM_001159860;NM_001159861;NM_152478	5'UTR;5'UTR;5'UTR
Comp2.csv	cg12471051	Comp2	chr1	17848742	+
Comp2.csv	cg12526473	Comp2	chr4	19962859	-					TRUE
Comp2.csv	cg12534176	Comp2	chr17	58574569	+	APPBP2	NM_006380	Body
Comp2.csv	cg12546745	Comp2	chr1	22671757	-
Comp2.csv	cg12581970	Comp2	chr1	220959227	-	MOSC1	NM_022746	TSS1500
Comp2.csv	cg12582426	Comp2	chr3	184227857	-
Comp2.csv	cg12614529	Comp2	chr4	154269418	+	MND1	NM_032117	Body				4:154269358-154269559	Unclassified_Cell_type_specific
Comp2.csv	cg12667933	Comp2	chr8	142261706	+						8:142330693-142330897
Comp2.csv	cg12677723	Comp2	chr19	15559494	-	MIR1470;WIZ	NR_031716;NM_021241	TSS1500;5'UTR	CDMR
Comp2.csv	cg12727060	Comp2	chr6	37568438	+					TRUE
Comp2.csv	cg12748639	Comp2	chr2	71035898	+	CLEC4F	NM_173535	3'UTR
Comp2.csv	cg12967666	Comp2	chr14	53745145	+					TRUE
Comp2.csv	cg13046524	Comp2	chr20	48728642	-	UBE2V1;UBE2V1;UBE2V1;TMEM189-UBE2V1;UBE2V1	NM_199144;NM_001032288;NM_022442;NM_199203;NM_021988	Body;Body;Body;Body;Body	RDMR			20:48728380-48730206	Promoter_Associated
Comp2.csv	cg13048591	Comp2	chr1	16346120	+	HSPB7	NM_014424	TSS1500						TRUE
Comp2.csv	cg13126790	Comp2	chr6	160010346	-
Comp2.csv	cg13178170	Comp2	chr1	92270513	-	TGFBR3	NM_003243	Body		TRUE		1:92269170-92270775	Promoter_Associated
Comp2.csv	cg13189718	Comp2	chr4	24662290	-					TRUE
Comp2.csv	cg13208845	Comp2	chr10	134991092	+	KNDC1	NM_152643	Body
Comp2.csv	cg13236257	Comp2	chr11	61258107	-	C11orf66;C11orf66	NM_001170753;NM_145017	3'UTR;3'UTR						TRUE
Comp2.csv	cg13371627	Comp2	chr1	199519142	+					TRUE
Comp2.csv	cg13422817	Comp2	chr12	4550927	+	FGF6	NM_020996	Body
Comp2.csv	cg13494826	Comp2	chr9	132472473	+	PRRX2	NM_016307	Body		TRUE		9:132472447-132472534	Unclassified_Cell_type_specific
Comp2.csv	cg13534271	Comp2	chr12	70667207	-	CNOT2	NM_014515	5'UTR		TRUE
Comp2.csv	cg13568213	Comp2	chr9	136387235	+	TMEM8C	NM_001080483	Body
Comp2.csv	cg13568311	Comp2	chr13	47317345	-	LRCH1;LRCH1;LRCH1	NM_015116;NM_001164213;NM_001164211	3'UTR;Body;3'UTR		TRUE
Comp2.csv	cg13578652	Comp2	chr21	43823863	-	UBASH3A;UBASH3A	NM_001001895;NM_018961	TSS200;TSS200				21:43823474-43824410	Unclassified_Cell_type_specific
Comp2.csv	cg13615109	Comp2	chr9	27610826	-						9:27600805-27600918
Comp2.csv	cg13616033	Comp2	chr9	90498061	-	C9orf79	NM_178828	1stExon		TRUE
Comp2.csv	cg13695041	Comp2	chr11	124017468	-	VWA5A;VWA5A	NM_014622;NM_001130142	3'UTR;3'UTR
Comp2.csv	cg13695362	Comp2	chr9	36999934	+	PAX5	NM_016734	Body
Comp2.csv	cg13698860	Comp2	chr22	43525679	+	BIK	NM_001197	3'UTR		TRUE				TRUE
Comp2.csv	cg13823666	Comp2	chr9	104139000	+	BAAT;BAAT	NM_001127610;NM_001701	5'UTR;5'UTR
Comp2.csv	cg13851621	Comp2	chr11	66812262	-	SYT12	NM_177963	Body		TRUE
Comp2.csv	cg13881619	Comp2	chr9	130323725	+	FAM129B;FAM129B	NM_022833;NM_001035534	Body;Body	RDMR	TRUE
Comp2.csv	cg13927832	Comp2	chr4	7436861	-	PSAPL1;SORCS2	NM_001085382;NM_020777	TSS200;Body						TRUE
Comp2.csv	cg13928411	Comp2	chr16	22103791	+	VWA3A	NM_173615	TSS200		TRUE
Comp2.csv	cg14008506	Comp2	chr17	747396	-	NXN	NM_022463	Body			17:693953-694276
Comp2.csv	cg14010472	Comp2	chr9	33045505	-	SMU1	NM_018225	3'UTR
Comp2.csv	cg14030402	Comp2	chr1	53682341	-	C1orf123	NM_017887	Body
Comp2.csv	cg14049634	Comp2	chr9	116288739	+	RGS3;RGS3;RGS3	NM_130795;NM_144488;NM_017790	Body;Body;Body		TRUE
Comp2.csv	cg14057303	Comp2	chr9	109683834	+	MIR548Q;ZNF462	NR_031752;NM_021224	Body;5'UTR		TRUE		9:109683667-109683963	Unclassified_Cell_type_specific
Comp2.csv	cg14064092	Comp2	chr7	90095724	+
Comp2.csv	cg14066757	Comp2	chr19	44285568	-	KCNN4	NM_002250	TSS200				19:44284830-44285584	Promoter_Associated	TRUE
Comp2.csv	cg14093792	Comp2	chr12	322888	-	SLC6A12;SLC6A12;SLC6A12	NM_001122847;NM_003044;NM_001122848	TSS200;TSS1500;5'UTR		TRUE
Comp2.csv	cg14095048	Comp2	chr22	25342876	+				RDMR
Comp2.csv	cg14099218	Comp2	chr10	1741975	+	ADARB2	NM_018702	Body			10:1731425-1734083
Comp2.csv	cg14099540	Comp2	chr9	136018794	-	RALGDS	NM_001042368	Body				9:136018618-136018969	Unclassified
Comp2.csv	cg14102740	Comp2	chr5	72750474	+					TRUE		5:72750197-72750619	Unclassified_Cell_type_specific
Comp2.csv	cg14112356	Comp2	chr21	46348443	-	ITGB2	NM_001127491	5'UTR	RDMR	TRUE		21:46348424-46348626	Unclassified	TRUE
Comp2.csv	cg14174378	Comp2	chr14	106156905	-
Comp2.csv	cg14180696	Comp2	chr3	194089473	-	LRRC15;LRRC15	NM_130830;NM_001135057	5'UTR;5'UTR		TRUE
Comp2.csv	cg14186824	Comp2	chr11	56259268	+	OR8U8;OR5M8	NM_001013356;NM_001005282	Body;TSS1500
Comp2.csv	cg14192130	Comp2	chr6	167535764	+	CCR6;CCR6	NM_031409;NM_004367	TSS1500;5'UTR
Comp2.csv	cg14198873	Comp2	chr9	137715648	+	COL5A1	NM_000093	Body
Comp2.csv	cg14221612	Comp2	chr7	22694328	-					TRUE
Comp2.csv	cg14221644	Comp2	chr9	139146602	+
Comp2.csv	cg14258236	Comp2	chr6	29323330	+	OR5V1	NM_030876	1stExon
Comp2.csv	cg14267151	Comp2	chr6	8066098	-	MUTED	NM_201280	TSS1500
Comp2.csv	cg14275281	Comp2	chr17	43189622	+	PLCD3	NM_133373	3'UTR
Comp2.csv	cg14331104	Comp2	chr9	90498981	+	C9orf79	NM_178828	Body						TRUE
Comp2.csv	cg14341467	Comp2	chr10	121201554	-	GRK5	NM_005308	Body		TRUE
Comp2.csv	cg14361947	Comp2	chr9	140780551	+	CACNA1B	NM_000718	Body				9:140780018-140780886	Unclassified_Cell_type_specific
Comp2.csv	cg14371649	Comp2	chr9	32995965	-	APTX;APTX;APTX	NM_175073;NM_175072;NM_175069	5'UTR;5'UTR;Body
Comp2.csv	cg14394478	Comp2	chr17	8014441	-	ALOXE3;ALOXE3	NM_021628;NM_001165960	Body;Body	CDMR			17:8012838-8014446	Unclassified
Comp2.csv	cg14414874	Comp2	chr9	126157693	+	DENND1A	NM_020946	Body		TRUE
Comp2.csv	cg14452952	Comp2	chr6	108548360	-	SNX3;SNX3	NM_003795;NM_152827	Body;Body		TRUE
Comp2.csv	cg14453449	Comp2	chr18	77124398	+	ATP9B	NM_198531	Body
Comp2.csv	cg14455421	Comp2	chr17	42247696	+	ASB16	NM_080863	TSS1500		TRUE
Comp2.csv	cg14473646	Comp2	chr5	65242494	+	ERBB2IP;ERBB2IP;LOC100303749	NM_001006600;NM_018695;NR_028474	5'UTR;5'UTR;TSS1500
Comp2.csv	cg14473838	Comp2	chr9	131490040	+
Comp2.csv	cg14476213	Comp2	chr9	139875581	+	PTGDS	NM_000954	3'UTR
Comp2.csv	cg14495033	Comp2	chr9	140707378	-	EHMT1	NM_024757	Body				9:140707274-140707506	Gene_Associated_Cell_type_specific
Comp2.csv	cg14523734	Comp2	chr7	128020864	-					TRUE
Comp2.csv	cg14630001	Comp2	chr3	66633408	-						3:66715936-66716140	3:66633116-66633645	Unclassified_Cell_type_specific
Comp2.csv	cg14689490	Comp2	chr7	158210489	-	PTPRN2;PTPRN2;PTPRN2	NM_002847;NM_130842;NM_130843	Body;Body;Body			7:157903042-157904060
Comp2.csv	cg14699903	Comp2	chr3	48601227	-	UCN2	NM_033199	TSS200						TRUE
Comp2.csv	cg14718247	Comp2	chr7	42974694	+	MRPL32	NM_031903	Body
Comp2.csv	cg14733031	Comp2	chr19	17904427	-	B3GNT3	NM_014256	TSS1500
Comp2.csv	cg14784293	Comp2	chr15	101812904	-	SELS;SELS	NM_203472;NM_018445	3'UTR;3'UTR
Comp2.csv	cg14814536	Comp2	chr11	22648107	+	FANCF	NM_022725	TSS1500
Comp2.csv	cg14818812	Comp2	chr8	142362180	+					TRUE				TRUE
Comp2.csv	cg14892570	Comp2	chr19	15559628	-	MIR1470;WIZ	NR_031716;NM_021241	TSS1500;5'UTR	CDMR
Comp2.csv	cg14902389	Comp2	chr2	99342685	-	MGAT4A	NM_012214	Body
Comp2.csv	cg14930690	Comp2	chr6	28973828	-	ZNF311	NM_001010877	TSS1500
Comp2.csv	cg14944362	Comp2	chr20	1974924	+	PDYN	NM_024411	TSS1500
Comp2.csv	cg14960282	Comp2	chr1	37321669	+	GRIK3	NM_000831	Body		TRUE
Comp2.csv	cg14977069	Comp2	chr20	62367698	-	LIME1	NM_017806	TSS1500				20:62367587-62368260	Promoter_Associated
Comp2.csv	cg15007123	Comp2	chr12	111798634	-	FAM109A	NM_144671	3'UTR
Comp2.csv	cg15014684	Comp2	chr17	7093301	-	DLG4;DLG4	NM_001365;NM_001128827	3'UTR;3'UTR
Comp2.csv	cg15028339	Comp2	chr5	34693546	+	RAI14;RAI14;RAI14;RAI14;RAI14;RAI14	NM_001145525;NM_001145520;NM_001145521;NM_015577;NM_001145523;NM_001145522	Body;Body;Body;Body;Body;Body		TRUE
Comp2.csv	cg15121304	Comp2	chr22	22380100	+
Comp2.csv	cg15131519	Comp2	chr11	131940302	-	NTM;NTM;NTM;NTM	NM_001144059;NM_001048209;NM_001144058;NM_016522	Body;Body;Body;Body			11:131445129-131445669
Comp2.csv	cg15141179	Comp2	chr8	12520827	-
Comp2.csv	cg15189860	Comp2	chr7	65647879	+					TRUE
Comp2.csv	cg15210851	Comp2	chr3	150237138	-				CDMR
Comp2.csv	cg15266969	Comp2	chr11	64369352	-	SLC22A12;SLC22A12	NM_153378;NM_144585	3'UTR;3'UTR
Comp2.csv	cg15323638	Comp2	chr7	131229865	+	PODXL;PODXL	NM_001018111;NM_005397	Body;Body		TRUE		7:131229546-131230307	Unclassified
Comp2.csv	cg15327559	Comp2	chr1	180925922	+					TRUE
Comp2.csv	cg15328131	Comp2	chr2	180427325	-	ZNF385B;ZNF385B;ZNF385B	NM_152520;NM_001113397;NM_001113398	Body;Body;TSS200
Comp2.csv	cg15419073	Comp2	chr3	14920880	-	FGD5	NM_152536	Body		TRUE		3:14920668-14921112	Unclassified_Cell_type_specific
Comp2.csv	cg15485859	Comp2	chr1	207206447	-	C1orf116;C1orf116	NM_023938;NM_001083924	TSS1500;TSS1500		TRUE
Comp2.csv	cg15517875	Comp2	chr14	90724250	+	PSMC1	NM_002802	Body
Comp2.csv	cg15529509	Comp2	chr10	103660076	-	C10orf76	NM_024541	Body		TRUE
Comp2.csv	cg15627442	Comp2	chr8	39223182	-	ADAM5P	NR_001448	Body
Comp2.csv	cg15630827	Comp2	chr13	69558928	-						13:68456911-68457263
Comp2.csv	cg15663348	Comp2	chr18	67617289	-	CD226	NM_006566	5'UTR		TRUE
Comp2.csv	cg15728280	Comp2	chr6	156563525	+					TRUE
Comp2.csv	cg15728439	Comp2	chr2	208793660	+	PLEKHM3	NM_001080475	Body
Comp2.csv	cg15761531	Comp2	chr3	52737578	+	GLT8D1;GLT8D1;GLT8D1;GLT8D1	NM_001010983;NM_152932;NM_018446;NM_152932	5'UTR;1stExon;5'UTR;5'UTR
Comp2.csv	cg15768265	Comp2	chr19	47957654	+	SLC8A2	NM_015063	Body
Comp2.csv	cg15822328	Comp2	chr1	1072197	-						1:1061979-1062752			TRUE
Comp2.csv	cg15838142	Comp2	chr17	77184010	-	HRNBP3	NM_001082575	5'UTR				17:77183801-77184650	Unclassified	TRUE
Comp2.csv	cg15854022	Comp2	chr2	91781765	+							2:91781711-91781863	Unclassified_Cell_type_specific
Comp2.csv	cg15868183	Comp2	chr11	134235016	+	GLB1L2	NM_138342	Body				11:134234905-134235063	Unclassified_Cell_type_specific
Comp2.csv	cg15888097	Comp2	chr6	87646462	-	HTR1E	NM_000865	TSS1500				6:87646152-87647101	Unclassified_Cell_type_specific
Comp2.csv	cg15888522	Comp2	chr3	46068932	-	XCR1;XCR1;XCR1;XCR1	NM_005283;NM_001024644;NM_005283;NM_001024644	5'UTR;1stExon;1stExon;5'UTR
Comp2.csv	cg15897635	Comp2	chr1	220697615	-
Comp2.csv	cg15919066	Comp2	chr12	93969214	+	SOCS2	NM_003877	3'UTR
Comp2.csv	cg15930219	Comp2	chr1	71510804	-	PTGER3;PTGER3;PTGER3;PTGER3;PTGER3;PTGER3;PTGER3;PTGER3;PTGER3;PTGER3	NR_028294;NM_198715;NM_198717;NM_198714;NR_028293;NM_198718;NR_028292;NM_001126044;NM_198719;NM_198716	Body;Body;Body;Body;Body;Body;Body;Body;Body;Body				1:71510733-71510851	Unclassified_Cell_type_specific
Comp2.csv	cg15942979	Comp2	chr8	22497061	+	BIN3	NM_018688	Body				8:22497014-22497493	Unclassified_Cell_type_specific
Comp2.csv	cg15948836	Comp2	chr11	36114126	+	LDLRAD3	NM_174902	Body		TRUE
Comp2.csv	cg16035667	Comp2	chr3	197359987	-
Comp2.csv	cg16044480	Comp2	chr11	72451421	-	ARAP1	NM_001040118	5'UTR		TRUE		11:72451122-72451466	Promoter_Associated
Comp2.csv	cg16070709	Comp2	chr5	82733754	+						5:82769417-82769564
Comp2.csv	cg16087709	Comp2	chr17	9132272	+	NTN1	NM_004822	Body		TRUE
Comp2.csv	cg16112157	Comp2	chr12	52887685	-	KRT6A	NM_005554	TSS1500
Comp2.csv	cg16138400	Comp2	chr14	22385890	+							14:22385800-22386376	Unclassified
Comp2.csv	cg16190470	Comp2	chr5	169028582	+	CCDC99	NM_017785	Body		TRUE
Comp2.csv	cg16306654	Comp2	chr1	6419767	-	ACOT7;ACOT7;ACOT7;ACOT7	NM_181864;NM_181865;NM_181866;NM_007274	Body;Body;TSS1500;Body		TRUE		1:6418887-6420276	Promoter_Associated	TRUE
Comp2.csv	cg16376902	Comp2	chr5	140612229	-
Comp2.csv	cg16410413	Comp2	chr20	704641	+
Comp2.csv	cg16419253	Comp2	chr1	197168834	-	ZBTB41	NM_194314	1stExon		TRUE
Comp2.csv	cg16429214	Comp2	chr17	74266574	-	FAM100B	NM_182565	Body			17:71777898-71778170
Comp2.csv	cg16469223	Comp2	chr3	184095245	-	THPO	NM_000460	5'UTR
Comp2.csv	cg16471167	Comp2	chr16	88079739	+	BANP;BANP	NM_017869;NM_079837	Body;Body			16:86637240-86637299	16:88079556-88079964	Unclassified_Cell_type_specific
Comp2.csv	cg16489881	Comp2	chr15	72896757	+					TRUE
Comp2.csv	cg16497431	Comp2	chr13	19582812	-	LOC348021	NR_026852	Body
Comp2.csv	cg16524558	Comp2	chr1	114345484	-	RSBN1	NM_018364	Body				1:114345371-114345509	Promoter_Associated_Cell_type_specific
Comp2.csv	cg16609995	Comp2	chr6	32159036	+	PBX2;GPSM3	NM_002586;NM_022107	TSS1500;3'UTR		TRUE
Comp2.csv	cg16670889	Comp2	chr19	20608968	-	ZNF826	NM_001039884	TSS1500
Comp2.csv	cg16689507	Comp2	chr6	8667692	+						6:8612548-8612692
Comp2.csv	cg16755067	Comp2	chr17	72259202	-
Comp2.csv	cg16807687	Comp2	chr10	85974018	-	PCDH21	NM_033100	Body			10:85963986-85964193
Comp2.csv	cg16828491	Comp2	chr4	8230829	+	SH3TC1	NM_018986	Body		TRUE		4:8229970-8231542	Unclassified	TRUE
Comp2.csv	cg16834356	Comp2	chr8	6782601	-	DEFA6	NM_001926	Body
Comp2.csv	cg16876636	Comp2	chr2	170494239	+	PPIG	NM_004792	3'UTR
Comp2.csv	cg16964464	Comp2	chr17	16470900	-	ZNF287	NM_020653	Body
Comp2.csv	cg17010747	Comp2	chr12	52430520	-							12:52430346-52431417	Unclassified
Comp2.csv	cg17034959	Comp2	chr12	132321329	+	MMP17	NM_016155	Body				12:132320447-132321408	Unclassified
Comp2.csv	cg17035266	Comp2	chr12	130619695	+
Comp2.csv	cg17035757	Comp2	chr11	17566591	+	USH1C;USH1C	NM_005709;NM_153676	TSS1500;TSS1500
Comp2.csv	cg17056676	Comp2	chr10	116301354	-	ABLIM1;ABLIM1;ABLIM1	NM_001003408;NM_001003407;NM_002313	Body;Body;Body		TRUE		10:116300770-116301508	Unclassified_Cell_type_specific	TRUE
Comp2.csv	cg17107617	Comp2	chr19	42894693	+	CNFN	NM_032488	TSS1500
Comp2.csv	cg17129262	Comp2	chr6	41617803	-	MDFI	NM_005586	Body
Comp2.csv	cg17141902	Comp2	chr9	95897216	+	NINJ1	NM_004148	TSS1500				9:95895390-95897271	Promoter_Associated
Comp2.csv	cg17147638	Comp2	chr2	236509769	+	AGAP1;AGAP1	NM_014914;NM_001037131	Body;Body
Comp2.csv	cg17184477	Comp2	chr15	67360705	+	SMAD3	NM_005902	Body				15:67360385-67360791	Unclassified_Cell_type_specific
Comp2.csv	cg17276624	Comp2	chr7	70926206	-	WBSCR17	NM_022479	Body		TRUE
Comp2.csv	cg17307615	Comp2	chr10	131356960	-	MGMT	NM_002412	Body			10:131246929-131246990
Comp2.csv	cg17333768	Comp2	chr5	99869840	-	FAM174A	NM_198507	TSS1500
Comp2.csv	cg17359265	Comp2	chr5	178567126	-	ADAMTS2	NM_014244	Body
Comp2.csv	cg17367077	Comp2	chr5	159850153	-	PTTG1	NM_004219	Body
Comp2.csv	cg17371841	Comp2	chr13	101183957	-	A2LD1	NM_033110	3'UTR
Comp2.csv	cg17479131	Comp2	chr7	149567078	+	LOC401431	NR_027040	Body				7:149566796-149568142	Promoter_Associated_Cell_type_specific
Comp2.csv	cg17578131	Comp2	chr11	49128127	-
Comp2.csv	cg17585031	Comp2	chr17	25798942	+	KSR1	NM_014238	TSS200				17:25798737-25799223	Unclassified
Comp2.csv	cg17589449	Comp2	chr22	31588863	+	RNF185;RNF185;RNF185;RNF185;RNF185;RNF185;RNF185	NR_024211;NR_024209;NM_001135824;NR_024212;NM_152267;NM_001135825;NR_024210	Body;Body;Body;Body;Body;Body;Body		TRUE
Comp2.csv	cg17623116	Comp2	chr3	26751066	+	LRRC3B	NM_052953	5'UTR
Comp2.csv	cg17736671	Comp2	chr1	148601198	-
Comp2.csv	cg17859655	Comp2	chr1	19325489	-					TRUE
Comp2.csv	cg17876201	Comp2	chr3	141139991	-	ZBTB38	NM_001080412	5'UTR		TRUE
Comp2.csv	cg17879912	Comp2	chr5	118626530	+	TNFAIP8	NM_001077654	Body		TRUE
Comp2.csv	cg17907520	Comp2	chr15	31680189	+
Comp2.csv	cg18064575	Comp2	chr19	58257853	-	ZNF776	NM_173632	TSS1500				19:58257683-58258774	Promoter_Associated
Comp2.csv	cg18080303	Comp2	chr6	112576342	+	LAMA4;LAMA4;LAMA4;LAMA4;LAMA4	NM_001105207;NM_002290;NM_001105206;NM_001105208;NM_001105209	TSS1500;TSS1500;TSS1500;TSS1500;TSS1500
Comp2.csv	cg18096388	Comp2	chr2	242800973	+	PDCD1	NM_005018	1stExon						TRUE
Comp2.csv	cg18113332	Comp2	chr11	368384	+	B4GALNT4	NM_178537	TSS1500
Comp2.csv	cg18177875	Comp2	chr22	21365074	-	MGC16703	NR_003608	Body
Comp2.csv	cg18180846	Comp2	chr10	102990855	+	FLJ41350	NR_029380	Body	RDMR	TRUE
Comp2.csv	cg18229457	Comp2	chr1	58622038	+	DAB1	NM_021080	5'UTR		TRUE
Comp2.csv	cg18253113	Comp2	chr3	124928886	-	SLC12A8	NM_024628	Body
Comp2.csv	cg18344740	Comp2	chr6	26322291	-						6:26430144-26430609	6:26322141-26323201	Unclassified
Comp2.csv	cg18383660	Comp2	chr1	32082219	-	HCRTR1	NM_001525	TSS1500
Comp2.csv	cg18393172	Comp2	chr19	58837257	-	ZSCAN22	NM_181846	TSS1500	RDMR			19:58837233-58837289	Unclassified_Cell_type_specific
Comp2.csv	cg18494672	Comp2	chr5	54133279	+					TRUE
Comp2.csv	cg18549882	Comp2	chr14	100247918	-					TRUE
Comp2.csv	cg18559799	Comp2	chr17	42018275	+	PPY	NM_002722	3'UTR				17:42017543-42018902	Unclassified	TRUE
Comp2.csv	cg18561247	Comp2	chr6	167198539	-	RPS6KA2	NM_001006932	Body
Comp2.csv	cg18568570	Comp2	chr7	139690264	-	TBXAS1;TBXAS1;TBXAS1;TBXAS1;TBXAS1;TBXAS1	NM_001166253;NR_029394;NM_001130966;NM_001061;NM_030984;NM_001166254	Body;Body;Body;Body;Body;Body		TRUE
Comp2.csv	cg18638120	Comp2	chr6	43653025	-	MRPS18A	NM_018135	Body
Comp2.csv	cg18665594	Comp2	chr5	101119420	+						5:101147230-101147681
Comp2.csv	cg18669381	Comp2	chr1	16539088	+	ARHGEF19;ARHGEF19	NM_153213;NM_153213	5'UTR;1stExon		TRUE
Comp2.csv	cg18726036	Comp2	chr6	35543610	-	FKBP5;FKBP5;FKBP5	NM_001145776;NM_004117;NM_001145775	3'UTR;3'UTR;3'UTR
Comp2.csv	cg18811731	Comp2	chr1	203086869	-						1:201353492-201353756	1:203086667-203087666	Unclassified
Comp2.csv	cg18856091	Comp2	chr2	105956343	-	C2orf49	NM_024093	Body
Comp2.csv	cg18858249	Comp2	chr7	77646929	+	MAGI2	NM_012301	3'UTR
Comp2.csv	cg18877763	Comp2	chr1	76539186	-	ST6GALNAC3;ST6GALNAC3	NM_152996;NM_001160011	TSS1500;TSS1500
Comp2.csv	cg18887096	Comp2	chr2	219472410	-	PLCD4	NM_032726	TSS1500		TRUE				TRUE
Comp2.csv	cg18892096	Comp2	chr1	21751349	+
Comp2.csv	cg18932526	Comp2	chr10	49608557	+	MAPK8;MAPK8;MAPK8;MAPK8	NM_139049;NM_002750;NM_139046;NM_139047	TSS1500;TSS1500;TSS1500;TSS1500		TRUE
Comp2.csv	cg18963763	Comp2	chr10	99612150	+	GOLGA7B	NM_001010917	Body
Comp2.csv	cg18974111	Comp2	chr1	5732348	+							1:5732171-5732842	Unclassified
Comp2.csv	cg18979762	Comp2	chr1	231560395	-	EGLN1;EGLN1	NM_022051;NM_022051	1stExon;5'UTR
Comp2.csv	cg19063856	Comp2	chr17	38350695	+	RAPGEFL1	NM_016339	3'UTR				17:38350694-38350941	Unclassified
Comp2.csv	cg19123356	Comp2	chr8	130898833	-	FAM49B	NM_016623	5'UTR		TRUE
Comp2.csv	cg19131476	Comp2	chr11	64387923	-	NRXN2;NRXN2;NRXN2	NM_138734;NM_138732;NM_015080	Body;Body;Body		TRUE
Comp2.csv	cg19134130	Comp2	chr17	72830151	-	TMEM104	NM_017728	Body						TRUE
Comp2.csv	cg19148410	Comp2	chr11	111250352	-	POU2AF1	NM_006235	TSS200				11:111249442-111250825	Unclassified
Comp2.csv	cg19149463	Comp2	chr3	11651759	-	VGLL4;VGLL4	NM_014667;NM_001128219	Body;Body			3:11626532-11626901
Comp2.csv	cg19185146	Comp2	chr2	134880302	+							2:134880099-134880861	Unclassified_Cell_type_specific
Comp2.csv	cg19239052	Comp2	chr10	48427626	+	GDF10	NM_004962	Body		TRUE
Comp2.csv	cg19267205	Comp2	chr1	9781963	-	PIK3CD	NM_005026	Body				1:9781640-9782320	Gene_Associated	TRUE
Comp2.csv	cg19312291	Comp2	chr11	61296641	-	SYT7	NM_004200	Body		TRUE		11:61296578-61296772	Unclassified_Cell_type_specific
Comp2.csv	cg19321695	Comp2	chr1	46646158	+	TSPAN1	NM_005727	5'UTR		TRUE		1:46645002-46646327	Unclassified
Comp2.csv	cg19350970	Comp2	chr2	238039148	+					TRUE
Comp2.csv	cg19375981	Comp2	chr20	55664666	-							20:55664550-55665787	Unclassified	TRUE
Comp2.csv	cg19387066	Comp2	chr7	152125357	-	MLL3	NM_170606	Body		TRUE
Comp2.csv	cg19440866	Comp2	chr3	17217473	-	TBC1D5;TBC1D5;TBC1D5	NM_014744;NM_001134380;NM_001134381	Body;Body;Body		TRUE
Comp2.csv	cg19455115	Comp2	chr13	107271905	+					TRUE		13:107271819-107272751	Unclassified
Comp2.csv	cg19510472	Comp2	chr19	14142205	-	IL27RA	NM_004843	TSS200				19:14141765-14143437	Promoter_Associated
Comp2.csv	cg19555708	Comp2	chr6	32159604	+	GPSM3	NM_022107	Body		TRUE
Comp2.csv	cg19568845	Comp2	chr11	66194068	+	NPAS4	NM_178864	3'UTR			11:65950455-65950656
Comp2.csv	cg19595760	Comp2	chr1	25948511	+	MAN1C1	NM_020379	Body		TRUE
Comp2.csv	cg19597545	Comp2	chr8	89099606	-	MMP16;MMP16	NM_005941;NM_022564	Body;Body		TRUE
Comp2.csv	cg19602485	Comp2	chr1	84327319	+
Comp2.csv	cg19605575	Comp2	chr14	77651176	+	TMEM63C	NM_020431	5'UTR
Comp2.csv	cg19700658	Comp2	chr11	73719872	+	UCP3;UCP3	NM_003356;NM_022803	5'UTR;5'UTR
Comp2.csv	cg19727499	Comp2	chr19	49628740	+	PPFIA3	NM_003660	5'UTR
Comp2.csv	cg19761245	Comp2	chr4	41366989	-	LIMCH1;LIMCH1;LIMCH1	NM_014988;NM_001112718;NM_001112717	Body;Body;Body		TRUE
Comp2.csv	cg19783404	Comp2	chr11	67751269	+						11:67507573-67507868
Comp2.csv	cg19855747	Comp2	chr1	224593733	+	WDR26;WDR26	NM_025160;NM_001115113	Body;Body		TRUE
Comp2.csv	cg19886365	Comp2	chr8	56159797	+	XKR4	NM_052898	Body
Comp2.csv	cg19905757	Comp2	chr15	68924127	+	CORO2B	NM_006091	Body
Comp2.csv	cg19936757	Comp2	chr11	2452218	+				RDMR
Comp2.csv	cg19951006	Comp2	chr12	56732615	+	IL23A	NM_016584	TSS200		TRUE		12:56732294-56732852	Promoter_Associated
Comp2.csv	cg19985041	Comp2	chr4	155552156	+
Comp2.csv	cg20110801	Comp2	chr19	56014812	-	SSC5D	NM_001144950	Body			19:60706469-60707508	19:56014576-56015841	Unclassified
Comp2.csv	cg20116935	Comp2	chr3	50303757	+	SEMA3B;SEMA3B	NM_004636;NM_001005914	TSS1500;TSS1500		TRUE
Comp2.csv	cg20148881	Comp2	chr19	34112229	-	CHST8;CHST8	NM_001127895;NM_001127896	TSS1500;TSS1500			19:38803966-38806159
Comp2.csv	cg20163667	Comp2	chr1	178429328	+	RASAL2;RASAL2	NM_004841;NM_170692	Body;Body		TRUE
Comp2.csv	cg20169015	Comp2	chr1	85968569	-	DDAH1	NM_001134445	5'UTR		TRUE		1:85967732-85968827	Unclassified_Cell_type_specific
Comp2.csv	cg20208853	Comp2	chr6	31862943	+	EHMT2;EHMT2	NM_006709;NM_025256	Body;Body
Comp2.csv	cg20336571	Comp2	chr10	71812134	-	H2AFY2	NM_018649	TSS1500				10:71811915-71812664	Unclassified_Cell_type_specific
Comp2.csv	cg20344925	Comp2	chr6	32078127	+	TNXB	NM_019105	TSS1500
Comp2.csv	cg20377999	Comp2	chr15	62538159	-
Comp2.csv	cg20419291	Comp2	chr11	124767974	+	ROBO4	NM_019055	TSS200				11:124767845-124769815	Unclassified_Cell_type_specific
Comp2.csv	cg20477259	Comp2	chr6	31544960	+	TNF	NM_000594	Body				6:31544432-31544981	Promoter_Associated
Comp2.csv	cg20496134	Comp2	chr2	130945155	-	FAM128B	NM_025029	Body
Comp2.csv	cg20513962	Comp2	chr10	1815625	+						10:1805458-1805887
Comp2.csv	cg20558646	Comp2	chr6	32807230	+	TAP2;TAP2	NM_018833;NM_000544	TSS1500;TSS1500				6:32805634-32807545	Promoter_Associated
Comp2.csv	cg20568497	Comp2	chr10	133558893	+					TRUE	10:133408776-133408962
Comp2.csv	cg20576064	Comp2	chr8	21948560	-	FAM160B2	NM_022749	Body
Comp2.csv	cg20597569	Comp2	chr15	66399085	-	MEGF11	NM_032445	Body		TRUE
Comp2.csv	cg20630812	Comp2	chr8	87877422	+	CNBD1	NM_173538	TSS1500
Comp2.csv	cg20682563	Comp2	chr5	133460874	+	TCF7;TCF7;TCF7;TCF7;TCF7;TCF7;TCF7	NM_213648;NM_201634;NM_201632;NM_003202;NM_201633;NM_001134852;NM_001134851	Body;Body;Body;Body;Body;Body;Body		TRUE				TRUE
Comp2.csv	cg20692268	Comp2	chr1	25358981	+					TRUE		1:25357957-25359295	Unclassified
Comp2.csv	cg20697519	Comp2	chr1	159795262	-	SLAMF8	NM_020125	TSS1500
Comp2.csv	cg20740328	Comp2	chr19	5566360	+	PLAC2	NR_027064	Body
Comp2.csv	cg20762313	Comp2	chr15	79605100	-	TMED3	NM_007364	Body
Comp2.csv	cg20777461	Comp2	chr17	3782904	-	CAMKK1;CAMKK1;CAMKK1	NM_172206;NM_032294;NM_172207	Body;Body;Body		TRUE				TRUE
Comp2.csv	cg20800039	Comp2	chr15	58891233	+	ADAM10	NM_001110	Body		TRUE
Comp2.csv	cg20826671	Comp2	chr4	155547491	-
Comp2.csv	cg20948778	Comp2	chr7	30643516	+	GARS	NM_002047	Body
Comp2.csv	cg20999167	Comp2	chr21	44869682	+	C21orf125	NR_026960	TSS1500			21:43693938-43694886			TRUE
Comp2.csv	cg21004899	Comp2	chr7	28452131	+	CREB5;CREB5	NM_182899;NM_182898	5'UTR;TSS200
Comp2.csv	cg21008399	Comp2	chr12	56120816	-	CD63;CD63	NM_001040034;NM_001780	Body;Body	RDMR
Comp2.csv	cg21012583	Comp2	chr7	140706190	-	MRPS33;MRPS33	NM_053035;NM_016071	3'UTR;3'UTR
Comp2.csv	cg21142272	Comp2	chr16	67224341	+	EXOC3L	NM_178516	TSS1500
Comp2.csv	cg21166445	Comp2	chr2	181843895	-	UBE2E3;UBE2E3	NM_182678;NM_006357	TSS1500;TSS1500
Comp2.csv	cg21195376	Comp2	chr1	204449827	+	PIK3C2B	NM_002646	5'UTR		TRUE		1:204449635-204449912	Unclassified_Cell_type_specific
Comp2.csv	cg21210537	Comp2	chr19	46522185	+	MIR769	NR_030412	TSS200
Comp2.csv	cg21216268	Comp2	chr3	169847102	+	PHC3	NM_024947	Body		TRUE
Comp2.csv	cg21233897	Comp2	chr6	41657184	+	TFEB;TFEB	NM_007162;NM_001167827	Body;Body		TRUE
Comp2.csv	cg21243631	Comp2	chr18	21154260	-	NPC1	NM_000271	Body		TRUE		18:21153859-21154798	Unclassified_Cell_type_specific	TRUE
Comp2.csv	cg21249595	Comp2	chr6	30848811	+
Comp2.csv	cg21251646	Comp2	chr6	31772441	-	LSM2	NM_021177	Body
Comp2.csv	cg21346966	Comp2	chr2	238341793	-					TRUE		2:238340804-238341937	Promoter_Associated	TRUE
Comp2.csv	cg21502476	Comp2	chr3	152939561	+					TRUE		3:152939391-152940022	Unclassified_Cell_type_specific	TRUE
Comp2.csv	cg21569693	Comp2	chr15	40422098	+						15:38209390-38209643
Comp2.csv	cg21594304	Comp2	chr4	175206877	+	KIAA1712;KIAA1712;FBXO8	NM_001145314;NM_001040157;NM_012180	5'UTR;5'UTR;TSS1500
Comp2.csv	cg21599100	Comp2	chr11	2920437	-	SLC22A18AS;SLC22A18	NM_007105;NM_183233	Body;TSS1500		TRUE
Comp2.csv	cg21634993	Comp2	chr4	140619779	+	MGST2	NM_002413	Body
Comp2.csv	cg21667215	Comp2	chr22	24300612	-	GSTT2B;GSTT2	NM_001080843;NM_000854	Body;Body
Comp2.csv	cg21680729	Comp2	chr17	17426422	-	PEMT;PEMT;PEMT	NM_148172;NM_148173;NM_007169	Body;Body;Body		TRUE
Comp2.csv	cg21683783	Comp2	chr13	50624746	+	MIR15A;DLEU2	NR_029485;NR_002612	TSS1500;Body
Comp2.csv	cg21707996	Comp2	chr8	38647514	-	TACC1;TACC1;TACC1	NM_006283;NM_001122824;NM_001146216	Body;Body;5'UTR		TRUE
Comp2.csv	cg21714305	Comp2	chr2	196486203	+					TRUE
Comp2.csv	cg21761853	Comp2	chr6	30704809	-	FLOT1	NM_005803	Body				6:30704715-30705015	Unclassified_Cell_type_specific
Comp2.csv	cg21771125	Comp2	chr6	33149047	-	COL11A2;COL11A2;COL11A2	NM_080679;NM_080681;NM_080680	Body;Body;Body
Comp2.csv	cg21776813	Comp2	chr3	13314980	-					TRUE
Comp2.csv	cg21785145	Comp2	chr17	48635853	+				RDMR	TRUE
Comp2.csv	cg21836117	Comp2	chr14	73012519	+	RGS6	NM_004296	Body		TRUE
Comp2.csv	cg21842999	Comp2	chr15	45475008	-	SHF	NM_138356	Body		TRUE
Comp2.csv	cg21847405	Comp2	chr1	202860929	-	KLHL12	NM_021633	3'UTR
Comp2.csv	cg21879791	Comp2	chr6	29594830	-	GABBR1;GABBR1;GABBR1	NM_021904;NM_021903;NM_001470	Body;Body;Body
Comp2.csv	cg22005145	Comp2	chr5	150399143	-	GPX3	NM_002084	TSS1500
Comp2.csv	cg22021597	Comp2	chr1	226841240	+	ITPKB	NM_002221	Body				1:226841037-226841572	Promoter_Associated_Cell_type_specific
Comp2.csv	cg22094551	Comp2	chr19	6514198	-
Comp2.csv	cg22192374	Comp2	chr12	3450832	+				DMR
Comp2.csv	cg22216302	Comp2	chr20	33468207	-	ACSS2;ACSS2;ACSS2	NR_028046;NM_018677;NM_001076552	Body;Body;Body
Comp2.csv	cg22318806	Comp2	chr6	31540411	-	LTA;LTA	NM_001159740;NM_000595	5'UTR;5'UTR				6:31539764-31540869	Promoter_Associated
Comp2.csv	cg22347642	Comp2	chr8	41382951	-
Comp2.csv	cg22355525	Comp2	chr6	28889876	+	TRIM27	NM_006510	Body				6:28889756-28890379	Promoter_Associated
Comp2.csv	cg22357679	Comp2	chr4	7486772	-	SORCS2	NM_020777	Body
Comp2.csv	cg22361181	Comp2	chr17	40171740	-	NKIRAS2;NKIRAS2;NKIRAS2;NKIRAS2;NKIRAS2	NM_001144928;NM_001144927;NM_001144929;NM_017595;NM_001001349	TSS1500;TSS1500;TSS1500;TSS1500;5'UTR				17:40171456-40172721	Promoter_Associated
Comp2.csv	cg22375610	Comp2	chr6	41021161	+	APOBEC2	NM_006789	1stExon		TRUE
Comp2.csv	cg22462835	Comp2	chr6	58779053	-
Comp2.csv	cg22466653	Comp2	chr17	56232357	-	OR4D1	NM_012374	TSS200
Comp2.csv	cg22471129	Comp2	chr22	30868226	+	SEC14L3	NM_174975	TSS200
Comp2.csv	cg22499874	Comp2	chr1	32644644	-	TXLNA	NM_175852	TSS1500
Comp2.csv	cg22603562	Comp2	chr19	50939919	+	MYBPC2	NM_004533	Body	CDMR
Comp2.csv	cg22605822	Comp2	chr20	31367822	+	DNMT3B;DNMT3B;DNMT3B;DNMT3B;DNMT3B	NM_175850;NM_175850;NM_175849;NM_006892;NM_175848	5'UTR;1stExon;5'UTR;5'UTR;5'UTR		TRUE
Comp2.csv	cg22621063	Comp2	chr1	38020505	-	SNIP1	NM_024700	TSS1500
Comp2.csv	cg22628694	Comp2	chr19	58663362	-	ZNF329	NM_024620	TSS1500
Comp2.csv	cg22664425	Comp2	chr7	51226655	+	COBL	NM_015198	Body			7:51194093-51194367
Comp2.csv	cg22680812	Comp2	chr15	43512998	-	EPB42;EPB42	NM_000119;NM_001114134	1stExon;Body
Comp2.csv	cg22681772	Comp2	chr13	29275436	+	SLC46A3;SLC46A3	NM_181785;NM_001135919	3'UTR;Body
Comp2.csv	cg22755414	Comp2	chr6	111588011	+	KIAA1919	NM_153369	Body		TRUE
Comp2.csv	cg22800884	Comp2	chr5	1250746	-							5:1250626-1250867	Unclassified_Cell_type_specific
Comp2.csv	cg22860172	Comp2	chr1	3099917	+	PRDM16;PRDM16	NM_022114;NM_199454	Body;Body
Comp2.csv	cg22898082	Comp2	chr19	11074428	-	SMARCA4;SMARCA4;SMARCA4	NM_003072;NM_001128849;NM_001128844	5'UTR;5'UTR;5'UTR				19:11074065-11074631	Promoter_Associated_Cell_type_specific
Comp2.csv	cg22907258	Comp2	chr17	75141096	+	SEC14L1;SEC14L1;SEC14L1;SEC14L1	NM_001143999;NM_003003;NM_001143998;NM_001039573	Body;Body;Body;Body
Comp2.csv	cg22907415	Comp2	chr11	62783386	+	SLC22A8	NM_004254	TSS200		TRUE
Comp2.csv	cg22908581	Comp2	chr12	6898975	+	CD4	NM_000616	5'UTR
Comp2.csv	cg22912922	Comp2	chr17	19408817	-
Comp2.csv	cg22966302	Comp2	chr19	13196617	+	NFIX	NM_002501	Body
Comp2.csv	cg22991506	Comp2	chr14	50468241	+	C14orf182	NM_001012706	Body		TRUE		14:50468227-50469010	Promoter_Associated	TRUE
Comp2.csv	cg23044903	Comp2	chr15	75118427	+	CPLX3	NM_001030005	TSS1500		TRUE		15:75118265-75119317	Unclassified_Cell_type_specific	TRUE
Comp2.csv	cg23101469	Comp2	chr20	33758526	-	PROCR	NM_006404	TSS1500
Comp2.csv	cg23114183	Comp2	chr1	151798432	-	RORC;RORC;RORC	NM_005060;NM_001001523;NM_001001523	Body;1stExon;5'UTR
Comp2.csv	cg23180978	Comp2	chr17	926314	+	ABR;ABR;ABR	NM_021962;NM_001092;NM_001159746	Body;Body;Body			17:872956-873152
Comp2.csv	cg23184690	Comp2	chr19	45429771	+	APOC1P1;APOC1P1;APOC1P1	NR_028414;NR_028412;NR_028413	TSS1500;TSS1500;TSS1500
Comp2.csv	cg23202887	Comp2	chr14	99691372	-	BCL11B;BCL11B	NM_022898;NM_138576	Body;Body		TRUE
Comp2.csv	cg23269346	Comp2	chr2	168727330	-	B3GALT1	NM_020981	3'UTR
Comp2.csv	cg23329581	Comp2	chr21	36161054	-	RUNX1;RUNX1	NM_001001890;NM_001754	3'UTR;3'UTR		TRUE
Comp2.csv	cg23364656	Comp2	chr10	72362715	-	PRF1;PRF1	NM_005041;NM_001083116	TSS200;TSS200				10:72361599-72363398	Unclassified_Cell_type_specific
Comp2.csv	cg23384708	Comp2	chr6	31544934	+	TNF	NM_000594	Body				6:31544432-31544981	Promoter_Associated
Comp2.csv	cg23419447	Comp2	chr11	1507347	-	HCCA2	NM_053005	Body			11:1463835-1463967			TRUE
Comp2.csv	cg23423329	Comp2	chr6	30709428	-	FLOT1	NM_005803	Body				6:30708862-30709911	Promoter_Associated
Comp2.csv	cg23460070	Comp2	chr18	12846626	-	PTPN2;PTPN2;PTPN2	NM_002828;NM_080422;NM_080423	Body;Body;Body
Comp2.csv	cg23461488	Comp2	chr2	41925803	-							2:41925615-41926964	Unclassified
Comp2.csv	cg23473863	Comp2	chr3	123302507	-	PTPLB	NM_198402	Body
Comp2.csv	cg23475474	Comp2	chr17	63527924	-	AXIN2	NM_004655	Body		TRUE		17:63527522-63528576	Unclassified	TRUE
Comp2.csv	cg23507131	Comp2	chr1	159174156	-	DARC;DARC	NM_001122951;NM_002036	TSS1500;TSS1500
Comp2.csv	cg23547656	Comp2	chr11	48161861	+	PTPRJ	NM_002843	Body		TRUE
Comp2.csv	cg23571170	Comp2	chr11	124180298	+	OR8D1	NM_001002917	1stExon
Comp2.csv	cg23583742	Comp2	chr20	34241828	-	CPNE1;CPNE1;CPNE1;CPNE1;CPNE1;RBM12;CPNE1;CPNE1;RBM12;CPNE1;CPNE1	NM_152931;NM_152926;NM_152930;NM_152929;NM_152925;NM_006047;NM_152928;NM_003915;NM_152838;NM_003915;NM_152927	5'UTR;5'UTR;5'UTR;5'UTR;5'UTR;Body;5'UTR;1stExon;Body;5'UTR;5'UTR
Comp2.csv	cg23585168	Comp2	chr6	32178215	+	NOTCH4	NM_004557	Body
Comp2.csv	cg23613030	Comp2	chr6	47653656	+	GPR111	NM_153839	Body
Comp2.csv	cg23633905	Comp2	chr6	33262579	-	RGL2;RGL2	NR_028387;NM_004761	Body;Body
Comp2.csv	cg23661343	Comp2	chr18	616707	+	CLUL1;CLUL1;CLUL1	NM_199167;NM_199167;NM_014410	1stExon;5'UTR;5'UTR				18:616398-616813	Unclassified_Cell_type_specific
Comp2.csv	cg23666374	Comp2	chr7	69120991	-	AUTS2;AUTS2;AUTS2	NM_015570;NM_001127232;NM_001127231	Body;Body;Body		TRUE
Comp2.csv	cg23672659	Comp2	chr6	30648020	-	KIAA1949;KIAA1949	NM_001134870;NM_133471	Body;Body		TRUE
Comp2.csv	cg23699918	Comp2	chr20	57408730	-	GNASAS	NR_002785	Body	RDMR
Comp2.csv	cg23716690	Comp2	chr1	10314029	-	KIF1B;KIF1B	NM_015074;NM_183416	Body;Body				1:10314001-10314120	Unclassified_Cell_type_specific	TRUE
Comp2.csv	cg23797615	Comp2	chr11	67132472	+	CLCF1;LOC100130987;CLCF1	NM_001166212;NR_024469;NM_013246	3'UTR;Body;3'UTR		TRUE
Comp2.csv	cg23813257	Comp2	chr16	3115286	-	IL32;IL32;IL32;IL32;IL32;IL32;IL32;IL32	NM_001012632;NM_001012631;NM_001012636;NM_001012634;NM_001012718;NM_004221;NM_001012633;NM_001012635	TSS1500;TSS200;TSS1500;TSS1500;TSS200;TSS200;TSS200;TSS1500		TRUE
Comp2.csv	cg23817292	Comp2	chr21	30442054	-	CCT8	NM_006585	Body
Comp2.csv	cg23840797	Comp2	chr6	144330233	+	PLAGL1;PLAGL1;PLAGL1;PLAGL1;PLAGL1;HYMAI;PLAGL1;PLAGL1;PLAGL1	NM_006718;NM_002656;NM_001080951;NM_001080954;NM_001080956;NR_002768;NM_001080953;NM_001080955;NM_001080952	TSS1500;TSS1500;5'UTR;TSS1500;TSS1500;TSS1500;TSS1500;5'UTR;TSS1500
Comp2.csv	cg23843180	Comp2	chr2	233852839	-	NGEF	NM_019850	5'UTR		TRUE				TRUE
Comp2.csv	cg23867562	Comp2	chr19	12861921	+	BEST2	NM_017682	TSS1500		TRUE				TRUE
Comp2.csv	cg23901920	Comp2	chr14	55139669	+	SAMD4A;SAMD4A	NM_001161576;NM_015589	Body;Body		TRUE		14:55139530-55139771	Unclassified_Cell_type_specific
Comp2.csv	cg23934071	Comp2	chr10	91802	+
Comp2.csv	cg23942508	Comp2	chr19	45201924	+	CEACAM16	NM_001039213	TSS1500
Comp2.csv	cg23945333	Comp2	chr6	33134078	+	COL11A2;COL11A2;COL11A2	NM_080679;NM_080681;NM_080680	Body;Body;Body
Comp2.csv	cg23954655	Comp2	chr13	99223562	-	STK24	NM_001032296	Body		TRUE		13:99223254-99223800	Unclassified
Comp2.csv	cg23973885	Comp2	chr1	1294881	-	MXRA8	NM_032348	TSS1500	RDMR			1:1294379-1295103	Unclassified_Cell_type_specific
Comp2.csv	cg23980569	Comp2	chr17	72052036	+					TRUE
Comp2.csv	cg23984976	Comp2	chr14	60032921	+	C14orf38	NM_001164399	Body		TRUE
Comp2.csv	cg23990124	Comp2	chr7	63639860	-
Comp2.csv	cg23991418	Comp2	chr11	362007	-						11:351854-352118
Comp2.csv	cg23994468	Comp2	chr19	56147306	+				RDMR
Comp2.csv	cg24018847	Comp2	chr6	116775343	+
Comp2.csv	cg24039329	Comp2	chr6	33136996	-	COL11A2;COL11A2;COL11A2	NM_080679;NM_080681;NM_080680	Body;Body;Body
Comp2.csv	cg24082276	Comp2	chr6	34098387	-	GRM4	NM_000841	Body		TRUE		6:34098288-34098450	Unclassified_Cell_type_specific
Comp2.csv	cg24094897	Comp2	chr5	112426203	+	MCC;MCC	NM_002387;NM_001085377	Body;Body		TRUE
Comp2.csv	cg24143137	Comp2	chr10	103995782	+	PITX3	NM_005029	5'UTR
Comp2.csv	cg24143221	Comp2	chr6	31780526	-	HSPA1L	NM_005527	5'UTR				6:31780469-31780579	Unclassified_Cell_type_specific
Comp2.csv	cg24148361	Comp2	chr17	12388639	-					TRUE
Comp2.csv	cg24152264	Comp2	chr1	232820610	-					TRUE
Comp2.csv	cg24162030	Comp2	chr10	102090589	+	PKD2L1	NM_016112	TSS1500
Comp2.csv	cg24206697	Comp2	chr2	95822125	+	ZNF514	NM_032788	5'UTR
Comp2.csv	cg24239808	Comp2	chr3	15641908	-	BTD;HACL1	NM_000060;NM_012260	TSS1500;Body
Comp2.csv	cg24295985	Comp2	chr1	2431385	-	PLCH2	NM_014638	Body				1:2430682-2432114	Unclassified_Cell_type_specific
Comp2.csv	cg24310786	Comp2	chr6	33080054	-	HLA-DPB2	NR_001435	TSS1500				6:33079977-33080306	Unclassified	TRUE
Comp2.csv	cg24326782	Comp2	chr8	97502471	-
Comp2.csv	cg24414363	Comp2	chr22	42336273	-	CENPM;CENPM;CENPM	NM_001110215;NM_001002876;NM_024053	TSS200;Body;Body				22:42335892-42336539	Promoter_Associated
Comp2.csv	cg24462247	Comp2	chr4	1770837	-					TRUE
Comp2.csv	cg24524013	Comp2	chr17	9929719	-	GAS7;GAS7;GAS7	NM_201432;NM_201433;NM_001130831	Body;Body;TSS200		TRUE
Comp2.csv	cg24524485	Comp2	chr10	124915458	+	BUB3;BUB3	NM_001007793;NM_004725	Body;Body	RDMR
Comp2.csv	cg24576298	Comp2	chr7	108137995	+	PNPLA8	NM_015723	Body				7:108137366-108138043	Unclassified_Cell_type_specific
Comp2.csv	cg24580287	Comp2	chr11	9783215	-							11:9783167-9783307	Unclassified_Cell_type_specific
Comp2.csv	cg24639969	Comp2	chr1	247580565	-	NLRP3;NLRP3;NLRP3;NLRP3;NLRP3	NM_001127462;NM_001079821;NM_004895;NM_183395;NM_001127461	TSS1500;5'UTR;TSS1500;TSS1500;5'UTR				1:247580352-247580632	Promoter_Associated
Comp2.csv	cg24644113	Comp2	chr1	166841227	-	TADA1	NM_053053	Body
Comp2.csv	cg24654028	Comp2	chr11	8854482	-	ST5	NM_005418	5'UTR		TRUE		11:8854437-8854913	Unclassified_Cell_type_specific	TRUE
Comp2.csv	cg24678767	Comp2	chr15	74902976	-	CLK3	NM_003992	5'UTR				15:74902806-74902993	Unclassified_Cell_type_specific
Comp2.csv	cg24681499	Comp2	chr1	42706997	-	FOXJ3	NM_014947	Body		TRUE
Comp2.csv	cg24691330	Comp2	chr8	125150452	-					TRUE
Comp2.csv	cg24734254	Comp2	chr1	14753722	-							1:14753705-14753733	Unclassified_Cell_type_specific
Comp2.csv	cg24888493	Comp2	chr5	147714437	+	SPINK9	NM_001040433	TSS1500
Comp2.csv	cg25039694	Comp2	chr7	157192974	-	DNAJB6	NM_058246	Body			7:156885702-156886170
Comp2.csv	cg25060035	Comp2	chr17	72212478	+	TTYH2	NM_032646	Body				17:72212454-72212613	Unclassified_Cell_type_specific
Comp2.csv	cg25081131	Comp2	chr14	73750185	+	NUMB;NUMB;NUMB;NUMB	NM_001005745;NM_001005743;NM_003744;NM_001005744	Body;Body;Body;Body		TRUE
Comp2.csv	cg25086418	Comp2	chr8	13135151	-	DLC1	NM_182643	Body
Comp2.csv	cg25198113	Comp2	chr1	5743886	-							1:5743817-5743909	Unclassified_Cell_type_specific
Comp2.csv	cg25204078	Comp2	chr7	140625651	+	BRAF	NM_004333	TSS1500
Comp2.csv	cg25206802	Comp2	chr13	23942179	-	SACS	NM_014363	Body
Comp2.csv	cg25311656	Comp2	chr12	112694142	-	C12orf51	NM_001109662	Body		TRUE
Comp2.csv	cg25312636	Comp2	chr6	33141678	-	COL11A2;COL11A2;COL11A2	NM_080679;NM_080681;NM_080680	Body;Body;Body
Comp2.csv	cg25357729	Comp2	chr22	18890179	-
Comp2.csv	cg25384473	Comp2	chr3	105082495	-
Comp2.csv	cg25386845	Comp2	chr5	176091428	+					TRUE
Comp2.csv	cg25436766	Comp2	chr2	106792426	-	UXS1	NM_025076	Body		TRUE
Comp2.csv	cg25444667	Comp2	chr2	238610221	+	LRRFIP1;LRRFIP1;LRRFIP1;LRRFIP1;LRRFIP1	NM_001137553;NM_004735;NM_001137550;NM_001137552;NM_001137551	Body;Body;Body;Body;Body		TRUE
Comp2.csv	cg25596783	Comp2	chr13	80715583	+					TRUE
Comp2.csv	cg25598370	Comp2	chr6	116427195	+	NT5DC1	NM_152729	Body		TRUE
Comp2.csv	cg25623815	Comp2	chr1	156056618	-
Comp2.csv	cg25653449	Comp2	chr5	79868409	+				RDMR
Comp2.csv	cg25689955	Comp2	chr11	47601700	-	KBTBD4;KBTBD4;NDUFS3;KBTBD4	NM_018095;NR_024222;NM_004551;NM_016506	TSS1500;TSS1500;Body;TSS1500
Comp2.csv	cg25722796	Comp2	chr19	51142008	+	SYT3;SYT3;SYT3	NM_001160329;NM_032298;NM_001160328	5'UTR;TSS1500;5'UTR	RDMR			19:51141871-51143355	Unclassified_Cell_type_specific	TRUE
Comp2.csv	cg25729094	Comp2	chr13	45526142	-	NUFIP1	NM_012345	Body		TRUE
Comp2.csv	cg25809722	Comp2	chr12	133121162	+	FBRSL1	NM_001142641	Body			12:131631235-131631435
Comp2.csv	cg25812095	Comp2	chr2	144998514	-	GTDC1;GTDC1	NM_001164629;NM_001006636	5'UTR;5'UTR		TRUE
Comp2.csv	cg25827124	Comp2	chr8	70312989	-					TRUE
Comp2.csv	cg25843651	Comp2	chr15	86329602	+	KLHL25	NM_022480	5'UTR		TRUE		15:86328638-86329755	Unclassified_Cell_type_specific	TRUE
Comp2.csv	cg25894551	Comp2	chr11	117699851	-	FXYD2	NM_021603	TSS1500		TRUE		11:117698446-117700120	Unclassified	TRUE
Comp2.csv	cg26054130	Comp2	chr11	129900945	-
Comp2.csv	cg26089541	Comp2	chr12	53264923	-				DMR	TRUE				TRUE
Comp2.csv	cg26159905	Comp2	chr7	150884914	+	ASB10;ASB10;ASB10;ASB10	NM_001142459;NM_080871;NM_080871;NM_001142460	TSS1500;1stExon;5'UTR;TSS1500
Comp2.csv	cg26178100	Comp2	chr18	29670396	-	RNF138	NM_016271	TSS1500
Comp2.csv	cg26185071	Comp2	chr5	67506875	+
Comp2.csv	cg26207239	Comp2	chr11	102231936	+	BIRC2	NM_001166	Body		TRUE		11:102231930-102232195	Unclassified_Cell_type_specific
Comp2.csv	cg26245202	Comp2	chr1	205602864	+	ELK4;ELK4	NM_001973;NM_021795	TSS1500;TSS1500
Comp2.csv	cg26316599	Comp2	chr5	172456055	+	ATP6V0E1	NM_003945	3'UTR		TRUE
Comp2.csv	cg26333454	Comp2	chr14	59164891	-					TRUE
Comp2.csv	cg26377281	Comp2	chr12	4403352	+	CCND2	NM_001759	Body		TRUE		12:4403194-4403442	Unclassified_Cell_type_specific
Comp2.csv	cg26413730	Comp2	chr17	75376935	+	SEPT9;SEPT9;SEPT9;SEPT9;SEPT9	NM_001113494;NM_001113492;NM_001113493;NM_001113491;NM_006640	5'UTR;5'UTR;Body;Body;Body		TRUE		17:75376843-75377025	Unclassified_Cell_type_specific
Comp2.csv	cg26433816	Comp2	chr1	12775608	+	AADACL3;AADACL3	NM_001103170;NM_001103169	TSS1500;TSS1500		TRUE
Comp2.csv	cg26453130	Comp2	chr6	30010907	+	NCRNA00171	NR_026751	Body
Comp2.csv	cg26497768	Comp2	chr5	170763941	-					TRUE	5:170696546-170696581	5:170762878-170764727	Unclassified
Comp2.csv	cg26506790	Comp2	chr16	85873323	+						16:84430744-84430853
Comp2.csv	cg26508465	Comp2	chr16	68825121	-	CDH1	NM_004360	Body		TRUE
Comp2.csv	cg26531076	Comp2	chr13	73743377	-					TRUE
Comp2.csv	cg26568546	Comp2	chr6	30682678	-	MDC1	NM_014641	Body
Comp2.csv	cg26603598	Comp2	chr5	85913298	-	COX7C	NM_001867	TSS1500				5:85913280-85914447	Promoter_Associated
Comp2.csv	cg26646659	Comp2	chr5	55776364	-				CDMR	TRUE	5:55812102-55812159			TRUE
Comp2.csv	cg26648185	Comp2	chr21	32927013	-	TIAM1	NM_003253	5'UTR		TRUE		21:32926698-32927049	Unclassified
Comp2.csv	cg26658897	Comp2	chr5	77843030	-	LHFPL2	NM_005779	5'UTR		TRUE
Comp2.csv	cg26660631	Comp2	chr1	47015494	+	KNCN	NM_001097611	Body				1:47015077-47015620	Unclassified_Cell_type_specific	TRUE
Comp2.csv	cg26746573	Comp2	chr16	85176646	-						16:83734141-83734191
Comp2.csv	cg26749245	Comp2	chr18	13870585	+				RDMR
Comp2.csv	cg26773567	Comp2	chr10	82173535	-	C10orf58;C10orf58	NR_024572;NM_032333	TSS200;5'UTR		TRUE
Comp2.csv	cg26785823	Comp2	chr1	2482001	+	LOC115110	NR_026927	Body						TRUE
Comp2.csv	cg26872224	Comp2	chr12	109569180	-					TRUE				TRUE
Comp2.csv	cg26925688	Comp2	chr19	4303957	-	FSD1	NM_024333	TSS1500				19:4303718-4305544	Unclassified
Comp2.csv	cg26986573	Comp2	chr11	63254499	-	HRASLS5;HRASLS5;HRASLS5	NM_001146728;NM_054108;NM_001146729	Body;Body;Body
Comp2.csv	cg27012291	Comp2	chr18	77463180	+	CTDP1;CTDP1	NM_048368;NM_004715	Body;Body
Comp2.csv	cg27015161	Comp2	chr2	24816070	+	NCOA1;NCOA1;NCOA1	NM_147223;NM_147233;NM_003743	5'UTR;5'UTR;5'UTR		TRUE
Comp2.csv	cg27015810	Comp2	chr14	89463499	+					TRUE
Comp2.csv	cg27064845	Comp2	chr19	48252623	+	GLTSCR2	NM_015710	Body				19:48252527-48252968	Gene_Associated_Cell_type_specific
Comp2.csv	cg27122614	Comp2	chr7	157913741	-	PTPRN2;PTPRN2;PTPRN2	NM_002847;NM_130842;NM_130843	Body;Body;Body	RDMR
Comp2.csv	cg27124616	Comp2	chr11	60635029	+	ZP1;ZP1	NM_207341;NM_207341	1stExon;5'UTR
Comp2.csv	cg27127090	Comp2	chr16	1131327	+						16:1071267-1071329
Comp2.csv	cg27127202	Comp2	chr17	63136917	+	RGS9;RGS9;RGS9	NM_003835;NM_001081955;NM_001165933	Body;Body;Body
Comp2.csv	cg27140914	Comp2	chr3	39095348	+	WDR48	NM_020839	Body				3:39095177-39095602	Unclassified_Cell_type_specific
Comp2.csv	cg27155939	Comp2	chr15	40347163	-					TRUE		15:40347004-40347548	Unclassified	TRUE
Comp2.csv	cg27175509	Comp2	chr2	149891051	+
Comp2.csv	cg27232482	Comp2	chr1	159174001	-	DARC;DARC	NM_001122951;NM_002036	TSS1500;TSS1500
Comp2.csv	cg27282564	Comp2	chr19	55577746	-	RDH13	NM_138412	5'UTR
Comp2.csv	cg27299047	Comp2	chr7	2103248	-	MAD1L1;MAD1L1;MAD1L1	NM_003550;NM_001013837;NM_001013836	Body;Body;Body	CDMR			7:2102847-2103552	Gene_Associated_Cell_type_specific	TRUE
Comp2.csv	cg27300647	Comp2	chr1	62660281	+	L1TD1;L1TD1	NM_001164835;NM_019079	TSS200;TSS200	RDMR
Comp2.csv	cg27322282	Comp2	chr18	3411906	-	TGIF1	NM_174886	TSS200
Comp2.csv	cg27332583	Comp2	chr18	35150602	+
Comp2.csv	cg27343325	Comp2	chr20	3649247	+	ADAM33;ADAM33	NM_153202;NM_025220	3'UTR;3'UTR
Comp2.csv	cg27374726	Comp2	chr10	103009503	+						10:102999287-102999569
Comp2.csv	cg27475088	Comp2	chr11	194509	-	SCGB1C1	NM_145651	3'UTR				11:194425-194620	Unclassified_Cell_type_specific	TRUE
Comp2.csv	cg27490043	Comp2	chr7	71086708	+	WBSCR17	NM_022479	Body		TRUE
Comp2.csv	cg27531832	Comp2	chr2	219431648	+	USP37	NM_020935	5'UTR
Comp2.csv	cg27559747	Comp2	chr1	27916108	+	AHDC1	NM_001029882	5'UTR		TRUE				TRUE
Comp2.csv	cg27606002	Comp2	chr17	76142461	+	C17orf99;C17orf99	NM_001163075;NM_001163075	5'UTR;1stExon
Comp2.csv	ch.11.2716790F	Comp2	chr11	129748109	+	NFRKB;NFRKB	NM_006165;NM_001143835	Body;Body
[truncated: 17,997 more rows]
